# Supplementary material for: Bis(hydrazin-1-ium) bis­(μ2-pyridazine-3,6-dicarboxyl­ato)bis­(aqua­lithiate) octa­aqua­bis­(μ3-pyridazine-3,6-dicarboxyl­ato)tetra­lithium
Source: Acta Crystallogr Sect E Struct Rep Online. 2012 Feb 24;68(Pt 3):m324–5. doi: 10.1107/S1600536812007192 (PMC3297271; doi:10.1107/S1600536812007192)
Supplement: Supplementary file 1 [file e-68-0m324-sup1.cif]

##############################################################################
#                                                                            #
# This CIF contains the data in a paper accepted for publication in          #
# Acta Crystallographica Section E. It conforms to the requirements of       #
# Notes for Authors for Acta Crystallographica Section E, and has been       #
# peer reviewed under the auspices of the IUCr Commission on Journals.       #
#                                                                            #
# Full details of the Crystallographic Information File format               #
# are given in the paper "The Crystallographic Information File (CIF):       #
# a New Standard Archive File for Crystallography" by S. R. Hall, F. H.      #
# Allen and I. D. Brown [Acta Cryst. (1991), A47, 655-685].                  #
#                                                                            #
# The current version of the core CIF dictionary is obtainable from          #
# ftp://ftp.iucr.org/pub/cif_core.dic.                                       #
#                                                                            #
# Software is freely available for graphical display of the structure(s)     #
# in this CIF. For information consult the CIF software page                 #
# http://www.iucr.org/resources/cif/software.                                #
#                                                                            #
# This file may be used for bona fide research purposes within the           #
# scientific community so long as proper attribution is given to the journal # 
# article from which it was obtained.                                        #
#                                                                            #
##############################################################################
data_I
_audit_creation_method     SHELXL97
_chemical_name_systematic
;
Bis(hydrazin-1-ium) bis(\m~2~-pyridazine-3,6-dicarboxylato)bis(aqualithiate)
octaaquabis(\m~3~-pyridazine-3,6-dicarboxylato)tetralithium
;
_chemical_name_common     ?
_chemical_formula_moiety
                          '2(H5 N2 +), C12 H8 Li2 N4 O10 2-, C12 H20 Li4 N4 O16'
_chemical_formula_sum     'C24 H38 Li6 N12 O26'
_chemical_formula_iupac
          '(N2 H5)2 [Li2 (C6 H2 N2 O4)2 (H2 O)2] , [Li4 (C6 H2 N2 O4)2 (H2 O)8]'
_chemical_formula_weight     952.30
_chemical_melting_point     ?
_symmetry_cell_setting     triclinic
_symmetry_space_group_name_H-M     'P -1'
_symmetry_space_group_name_Hall     '-P 1'
loop_
    _symmetry_equiv_pos_as_xyz
    'x, y, z'
    '-x, -y, -z'
_cell_length_a     7.0999(14)
_cell_length_b     7.2390(14)
_cell_length_c     22.608(5)
_cell_angle_alpha     86.40(3)
_cell_angle_beta     87.68(3)
_cell_angle_gamma     61.49(3)
_cell_volume     1018.9(3)
_cell_formula_units_Z     1
_cell_measurement_reflns_used     25
_cell_measurement_theta_min     6
_cell_measurement_theta_max     15
_cell_measurement_temperature     293(2)
_exptl_crystal_description     block
_exptl_crystal_colour     colourless
_exptl_crystal_size_max     0.722
_exptl_crystal_size_mid     0.346
_exptl_crystal_size_min     0.106
_exptl_crystal_density_diffrn     1.552
_exptl_crystal_density_meas     ?
_exptl_crystal_density_method     'not measured'
_exptl_crystal_F_000     492
_exptl_absorpt_coefficient_mu     0.137
_exptl_absorpt_correction_type     analytical
_exptl_absorpt_process_details     '(CrysAlis RED; Oxford Diffraction, 2008)'
_exptl_absorpt_correction_T_min     0.9701
_exptl_absorpt_correction_T_max     0.9851
_exptl_special_details
;
;
_diffrn_ambient_temperature     293(2)
_diffrn_radiation_type     MoK\a
_diffrn_radiation_wavelength     0.71073
_diffrn_radiation_source     'fine-focus sealed tube'
_diffrn_radiation_monochromator     graphite
_diffrn_measurement_device_type     'Kuma KM-4 four-circle'
_diffrn_measurement_method     'profile data from \w/2\q scans'
_diffrn_detector_area_resol_mean     ?
_diffrn_reflns_number     5515
_diffrn_reflns_av_R_equivalents     0.0898
_diffrn_reflns_av_sigmaI/netI     0.0422
_diffrn_reflns_theta_min     1.81
_diffrn_reflns_theta_max     30.06
_diffrn_reflns_theta_full     25.00
_diffrn_measured_fraction_theta_max     0.848
_diffrn_measured_fraction_theta_full     0.996
_diffrn_reflns_limit_h_min     -10
_diffrn_reflns_limit_h_max     9
_diffrn_reflns_limit_k_min     -9
_diffrn_reflns_limit_k_max     10
_diffrn_reflns_limit_l_min     -31
_diffrn_reflns_limit_l_max     0
_diffrn_standards_number     3
_diffrn_standards_interval_count     200
_diffrn_standards_interval_time     ?
_diffrn_standards_decay_%     5.81
_refine_special_details
;
Refinement of <i>F</i>^2^ against ALL reflections. The weighted <i>R</i>-factor
<i>wR</i> and goodness of fit <i>S</i> are based on <i>F</i>^2^, conventional
<i>R</i>-factors <i>R</i> are based on <i>F</i>, with <i>F</i> set to zero for
negative <i>F</i>^2^. The threshold expression of <i>F</i>^2^ >
\s(<i>F</i>^2^) is used only for calculating <i>R</i>-factors(gt) <i>etc</i>.
and is not relevant to the choice of reflections for refinement.
<i>R</i>-factors based on <i>F</i>^2^ are statistically about twice as large
as those based on <i>F</i>, and <i>R</i>-factors based on ALL data will be
even larger.
;
_reflns_number_total     5058
_reflns_number_gt     3362
_reflns_threshold_expression     I>2\s(I)
_refine_ls_structure_factor_coef     Fsqd
_refine_ls_matrix_type     full
_refine_ls_R_factor_all     0.0979
_refine_ls_R_factor_gt     0.0539
_refine_ls_wR_factor_gt     0.1568
_refine_ls_wR_factor_ref     0.2038
_refine_ls_goodness_of_fit_ref     1.046
_refine_ls_restrained_S_all     1.046
_refine_ls_number_reflns     5058
_refine_ls_number_parameters     383
_refine_ls_number_restraints     0
_refine_ls_hydrogen_treatment     refall
_refine_ls_weighting_scheme     calc
_refine_ls_weighting_details
       'calc w = 1/[\s^2^(Fo^2^)+(0.1491P)^2^+0.1309P] where P=(Fo^2^+2Fc^2^)/3'
_atom_sites_solution_hydrogens     geom
_atom_sites_solution_primary     direct
_atom_sites_solution_secondary     difmap
_refine_ls_shift/su_max     0.000
_refine_ls_shift/su_mean     0.000
_refine_diff_density_max     0.628
_refine_diff_density_min     -0.413
_refine_ls_extinction_method     none
_refine_ls_extinction_coef     ?
loop_
    _atom_type_symbol
    _atom_type_description
    _atom_type_scat_dispersion_real
    _atom_type_scat_dispersion_imag
    _atom_type_scat_source
    'C' 'C' 0.0033 0.0016
                         'International Tables Vol C Tables 4.2.6.8 and 6.1.1.4'
    'H' 'H' 0.0000 0.0000
                         'International Tables Vol C Tables 4.2.6.8 and 6.1.1.4'
    'Li' 'Li' -0.0003 0.0001
                         'International Tables Vol C Tables 4.2.6.8 and 6.1.1.4'
    'N' 'N' 0.0061 0.0033
                         'International Tables Vol C Tables 4.2.6.8 and 6.1.1.4'
    'O' 'O' 0.0106 0.0060
                         'International Tables Vol C Tables 4.2.6.8 and 6.1.1.4'
_computing_data_collection     'KM-4 Software (Kuma, 1996)'
_computing_cell_refinement     'KM-4 Software (Kuma, 1996)'
_computing_data_reduction     'DATAPROC (Kuma, 2001)'
_computing_structure_solution     'SHELXS97 (Sheldrick, 2008)'
_computing_structure_refinement     'SHELXL97 (Sheldrick, 2008)'
_computing_molecular_graphics     'SHELXTL (Sheldrick, 2008)'
_computing_publication_material     'SHELXTL (Sheldrick, 2008)'
loop_
    _atom_site_type_symbol
    _atom_site_label
    _atom_site_fract_x
    _atom_site_fract_y
    _atom_site_fract_z
    _atom_site_U_iso_or_equiv
    _atom_site_adp_type
    _atom_site_calc_flag
    _atom_site_refinement_flags
    _atom_site_occupancy
    _atom_site_symmetry_multiplicity
    _atom_site_disorder_assembly
    _atom_site_disorder_group
    O O21 0.0159(3) 0.2157(2) 0.13963(7) 0.0274(4) Uani d . 1 1 . .
    N N22 0.1040(3) 0.2333(3) 0.02543(8) 0.0215(4) Uani d . 1 1 . .
    O O23 0.4250(3) -0.0353(3) -0.15562(7) 0.0304(4) Uani d . 1 1 . .
    O O3 -0.1383(3) 0.5109(3) 0.25070(8) 0.0318(4) Uani d . 1 1 . .
    O O25 0.2519(3) 0.4707(3) 0.11076(8) 0.0336(4) Uani d . 1 1 . .
    N N21 0.1517(3) 0.2519(3) -0.03187(8) 0.0220(4) Uani d . 1 1 . .
    C C26 0.2698(3) 0.0806(3) -0.06167(9) 0.0203(4) Uani d . 1 1 . .
    O O22 0.1593(3) -0.1328(2) 0.14161(7) 0.0349(4) Uani d . 1 1 . .
    O O24 0.2395(3) 0.3096(3) -0.14339(7) 0.0375(4) Uani d . 1 1 . .
    O O2 -0.1801(3) 0.0810(3) 0.24722(9) 0.0345(4) Uani d . 1 1 . .
    O O1 0.2959(3) 0.0402(3) 0.24937(9) 0.0383(4) Uani d . 1 1 . .
    C C23 0.1751(3) 0.0428(3) 0.05183(9) 0.0202(4) Uani d . 1 1 . .
    C C28 0.1110(3) 0.0413(3) 0.11678(9) 0.0211(4) Uani d . 1 1 . .
    C C27 0.3165(3) 0.1207(3) -0.12582(10) 0.0233(4) Uani d . 1 1 . .
    C C25 0.3482(4) -0.1221(3) -0.03609(10) 0.0274(5) Uani d . 1 1 . .
    C C24 0.2987(4) -0.1410(3) 0.02252(10) 0.0281(5) Uani d . 1 1 . .
    Li Li2 -0.0167(6) 0.4703(6) 0.09159(18) 0.0287(8) Uani d . 1 1 . .
    Li Li3 -0.0032(6) 0.2106(6) 0.22601(19) 0.0316(8) Uani d . 1 1 . .
    H H251 0.322(5) 0.391(5) 0.1328(14) 0.037(8) Uiso d . 1 1 . .
    H H252 0.240(6) 0.591(6) 0.1232(16) 0.062(11) Uiso d . 1 1 . .
    O O14 0.5966(3) 0.5737(3) 0.35267(7) 0.0347(4) Uani d . 1 1 . .
    O O11 0.2464(3) 0.9984(3) 0.63816(7) 0.0324(4) Uani d . 1 1 . .
    N N12 0.2675(3) 0.8464(3) 0.47199(8) 0.0219(4) Uani d . 1 1 . .
    O O13 0.2417(2) 0.7613(3) 0.36274(7) 0.0335(4) Uani d . 1 1 . .
    O O12 0.6015(3) 0.8204(3) 0.64806(8) 0.0380(5) Uani d . 1 1 . .
    N N11 0.2686(3) 0.8936(3) 0.52789(8) 0.0225(4) Uani d . 1 1 . .
    C C18 0.4299(3) 0.6839(3) 0.38075(9) 0.0224(4) Uani d . 1 1 . .
    C C13 0.4527(3) 0.7290(3) 0.44400(9) 0.0207(4) Uani d . 1 1 . .
    O O15 -0.0044(3) 1.2454(3) 0.38668(10) 0.0399(5) Uani d . 1 1 . .
    C C16 0.4544(3) 0.8219(3) 0.55577(9) 0.0215(4) Uani d . 1 1 . .
    C C17 0.4323(3) 0.8865(4) 0.61943(9) 0.0243(4) Uani d . 1 1 . .
    C C14 0.6502(3) 0.6519(4) 0.47109(11) 0.0291(5) Uani d . 1 1 . .
    C C15 0.6512(3) 0.6996(4) 0.52851(11) 0.0303(5) Uani d . 1 1 . .
    Li Li1 -0.0007(6) 0.9775(6) 0.40901(18) 0.0282(8) Uani d . 1 1 . .
    N N1 0.1858(3) 0.6592(3) 0.25346(9) 0.0293(4) Uani d . 1 1 . .
    N N2 0.3797(4) 0.4809(5) 0.23783(15) 0.0537(8) Uani d . 1 1 . .
    H H11 0.361(6) 0.048(5) 0.2240(16) 0.045(10) Uiso d . 1 1 . .
    H H4 0.451(8) 0.543(8) 0.225(2) 0.088(17) Uiso d . 1 1 . .
    H H1 0.069(7) 0.618(6) 0.2603(18) 0.071(12) Uiso d . 1 1 . .
    H H21 -0.243(5) 0.073(5) 0.2182(15) 0.036(8) Uiso d . 1 1 . .
    H H22 -0.197(6) 0.046(6) 0.2811(18) 0.055(10) Uiso d . 1 1 . .
    H H2 0.149(6) 0.758(5) 0.2232(16) 0.051(9) Uiso d . 1 1 . .
    H H32 -0.197(5) 0.591(5) 0.2153(15) 0.041(8) Uiso d . 1 1 . .
    H H3 0.211(6) 0.694(5) 0.2879(16) 0.050(9) Uiso d . 1 1 . .
    H H152 0.108(8) 1.237(8) 0.369(2) 0.099(17) Uiso d . 1 1 . .
    H H151 -0.100(7) 1.343(7) 0.3705(18) 0.067(12) Uiso d . 1 1 . .
    H H31 -0.219(7) 0.545(6) 0.2730(19) 0.061(13) Uiso d . 1 1 . .
    H H25 0.447(5) -0.246(4) -0.0595(12) 0.029(7) Uiso d . 1 1 . .
    H H24 0.350(4) -0.279(4) 0.0450(12) 0.025(6) Uiso d . 1 1 . .
    H H15 0.774(6) 0.660(5) 0.5505(17) 0.063(11) Uiso d . 1 1 . .
    H H14 0.775(5) 0.573(4) 0.4502(13) 0.030(7) Uiso d . 1 1 . .
    H H12 0.348(6) 0.042(5) 0.2814(17) 0.051(10) Uiso d . 1 1 . .
    H H5 0.447(9) 0.442(8) 0.270(2) 0.103(17) Uiso d . 1 1 . .
loop_
    _atom_site_aniso_label
    _atom_site_aniso_U_11
    _atom_site_aniso_U_22
    _atom_site_aniso_U_33
    _atom_site_aniso_U_12
    _atom_site_aniso_U_13
    _atom_site_aniso_U_23
    O21 0.0347(9) 0.0229(7) 0.0225(8) -0.0123(7) 0.0064(6) -0.0037(6)
    N22 0.0231(8) 0.0228(8) 0.0165(8) -0.0094(7) 0.0007(6) -0.0012(6)
    O23 0.0292(8) 0.0322(8) 0.0228(8) -0.0088(7) 0.0082(6) -0.0074(6)
    O3 0.0324(9) 0.0361(9) 0.0217(9) -0.0124(7) 0.0042(7) -0.0010(7)
    O25 0.0336(9) 0.0267(8) 0.0353(10) -0.0098(7) -0.0041(8) -0.0022(7)
    N21 0.0215(8) 0.0230(8) 0.0177(8) -0.0078(7) 0.0030(6) -0.0012(6)
    C26 0.0178(9) 0.0235(9) 0.0179(9) -0.0083(7) 0.0010(7) -0.0026(7)
    O22 0.0538(11) 0.0249(8) 0.0243(8) -0.0179(8) 0.0047(8) 0.0002(6)
    O24 0.0456(10) 0.0296(8) 0.0219(8) -0.0065(7) 0.0096(7) 0.0020(6)
    O2 0.0310(9) 0.0528(11) 0.0251(9) -0.0248(8) 0.0013(7) 0.0000(8)
    O1 0.0292(9) 0.0622(12) 0.0263(10) -0.0241(9) 0.0030(8) -0.0047(9)
    C23 0.0193(9) 0.0228(9) 0.0189(9) -0.0104(8) 0.0011(8) -0.0011(8)
    C28 0.0232(10) 0.0267(10) 0.0153(9) -0.0134(8) 0.0014(7) -0.0019(8)
    C27 0.0188(9) 0.0268(10) 0.0210(10) -0.0082(8) 0.0027(8) -0.0032(8)
    C25 0.0287(11) 0.0217(10) 0.0246(11) -0.0061(8) 0.0059(9) -0.0052(8)
    C24 0.0295(11) 0.0228(10) 0.0268(11) -0.0089(8) 0.0038(9) 0.0017(8)
    Li2 0.0308(19) 0.0224(17) 0.0280(19) -0.0087(15) 0.0019(15) -0.0027(15)
    Li3 0.029(2) 0.0324(19) 0.033(2) -0.0146(16) 0.0025(16) -0.0038(16)
    O14 0.0218(8) 0.0426(9) 0.0248(9) -0.0027(7) 0.0027(6) -0.0083(7)
    O11 0.0196(7) 0.0527(10) 0.0222(8) -0.0143(7) 0.0040(6) -0.0104(7)
    N12 0.0160(8) 0.0299(9) 0.0169(8) -0.0082(7) 0.0005(6) -0.0048(7)
    O13 0.0183(7) 0.0449(10) 0.0254(8) -0.0040(7) -0.0036(6) -0.0120(7)
    O12 0.0205(8) 0.0692(13) 0.0245(9) -0.0206(8) -0.0019(6) -0.0093(8)
    N11 0.0157(8) 0.0320(9) 0.0186(8) -0.0103(7) 0.0002(6) -0.0028(7)
    C18 0.0184(9) 0.0268(10) 0.0172(9) -0.0066(8) 0.0004(7) -0.0039(8)
    C13 0.0163(9) 0.0248(9) 0.0196(9) -0.0085(8) 0.0007(7) -0.0015(7)
    O15 0.0194(8) 0.0408(10) 0.0521(12) -0.0096(7) 0.0010(8) 0.0071(9)
    C16 0.0171(9) 0.0310(10) 0.0184(9) -0.0130(8) -0.0008(7) -0.0004(8)
    C17 0.0201(10) 0.0371(11) 0.0194(10) -0.0163(9) 0.0010(8) -0.0035(8)
    C14 0.0144(9) 0.0391(12) 0.0269(11) -0.0062(9) 0.0028(8) -0.0108(9)
    C15 0.0157(10) 0.0441(13) 0.0277(11) -0.0108(9) -0.0044(8) -0.0052(10)
    Li1 0.0137(15) 0.0357(19) 0.0287(19) -0.0063(14) 0.0018(14) -0.0058(15)
    N1 0.0310(10) 0.0318(10) 0.0241(10) -0.0137(8) -0.0041(8) -0.0015(8)
    N2 0.0390(14) 0.0484(15) 0.0519(17) -0.0006(12) -0.0123(12) -0.0173(12)
_geom_special_details
;
All e.s.d.'s (except the e.s.d. in the dihedral angle between two l.s. planes)
are estimated using the full covariance matrix. The cell e.s.d.'s are taken
into account individually in the estimation of e.s.d.'s in distances, angles
and torsion angles; correlations between e.s.d.'s in cell parameters are only
used when they are defined by crystal symmetry. An approximate (isotropic)
treatment of cell e.s.d.'s is used for estimating e.s.d.'s involving l.s.
planes.
;
loop_
    _geom_bond_atom_site_label_1
    _geom_bond_atom_site_label_2
    _geom_bond_site_symmetry_2
    _geom_bond_distance
    _geom_bond_publ_flag
    Li1 O11 2_576 2.011(4) y
    Li1 N11 2_576 2.185(4) y
    Li1 N12 . 2.209(4) y
    Li1 O13 . 1.999(4) y
    Li1 O15 . 1.961(5) y
    N11 Li1 2_576 2.185(4) ?
    O21 C28 . 1.247(3) ?
    Li2 O21 . 1.998(4) y
    Li2 N22 . 2.175(5) y
    Li2 O25 . 1.974(4) y
    N21 Li2 2_565 2.170(4) ?
    O24 Li2 2_565 2.023(5) ?
    Li2 O24 2_565 2.023(5) y
    Li2 N21 2_565 2.170(4) y
    Li3 O21 . 1.951(5) y
    Li3 O3 . 2.019(5) y
    Li3 O2 . 1.926(4) y
    Li3 O1 . 1.954(4) y
    N22 C23 . 1.330(2) ?
    N22 N21 . 1.340(2) ?
    O23 C27 . 1.243(3) ?
    O3 H32 . 0.94(3) ?
    O3 H31 . 0.71(4) ?
    O25 H251 . 0.73(3) ?
    O25 H252 . 0.90(4) ?
    N21 C26 . 1.327(3) ?
    C26 C25 . 1.392(3) ?
    C26 C27 . 1.516(3) ?
    O22 C28 . 1.239(2) ?
    O24 C27 . 1.250(3) ?
    O2 H21 . 0.83(3) ?
    O2 H22 . 0.81(4) ?
    O1 H11 . 0.74(4) ?
    O1 H12 . 0.83(4) ?
    C23 C24 . 1.389(3) ?
    C23 C28 . 1.521(3) ?
    C25 C24 . 1.372(3) ?
    C25 H25 . 1.00(3) ?
    C24 H24 . 0.99(3) ?
    Li3 H11 . 2.27(4) ?
    O14 C18 . 1.242(3) ?
    O11 C17 . 1.247(3) ?
    O11 Li1 2_576 2.011(4) ?
    N12 N11 . 1.331(3) ?
    N12 C13 . 1.336(3) ?
    O13 C18 . 1.251(2) ?
    O12 C17 . 1.252(2) ?
    N11 C16 . 1.334(2) ?
    C18 C13 . 1.518(3) ?
    C13 C14 . 1.390(3) ?
    O15 H152 . 0.86(5) ?
    O15 H151 . 0.79(4) ?
    C16 C15 . 1.391(3) ?
    C16 C17 . 1.520(3) ?
    C14 C15 . 1.366(3) ?
    C14 H14 . 0.92(3) ?
    C15 H15 . 0.93(4) ?
    N1 N2 . 1.417(3) ?
    N1 H1 . 1.01(4) ?
    N1 H2 . 0.91(3) ?
    N1 H3 . 0.89(4) ?
    N2 H4 . 0.86(5) ?
    N2 H5 . 0.85(5) ?
loop_
    _geom_angle_atom_site_label_1
    _geom_angle_atom_site_label_2
    _geom_angle_atom_site_label_3
    _geom_angle_site_symmetry_1
    _geom_angle_site_symmetry_3
    _geom_angle
    _geom_angle_publ_flag
    C28 O21 Li3 . . 116.39(18) ?
    C28 O21 Li2 . . 118.44(18) ?
    Li3 O21 Li2 . . 121.83(18) ?
    C23 N22 N21 . . 119.55(19) ?
    C23 N22 Li2 . . 109.87(17) ?
    N21 N22 Li2 . . 129.03(16) ?
    Li3 O3 H32 . . 103.6(19) ?
    Li3 O3 H31 . . 119(3) ?
    H32 O3 H31 . . 109(4) ?
    Li2 O25 H251 . . 118(2) ?
    Li2 O25 H252 . . 117(2) ?
    H251 O25 H252 . . 103(3) ?
    C26 N21 N22 . . 119.84(16) ?
    C26 N21 Li2 . 2_565 110.64(17) ?
    N22 N21 Li2 . 2_565 128.61(18) ?
    N21 C26 C25 . . 122.8(2) ?
    N21 C26 C27 . . 115.22(17) ?
    C25 C26 C27 . . 122.0(2) ?
    C27 O24 Li2 . 2_565 118.10(18) ?
    Li3 O2 H21 . . 112(2) ?
    Li3 O2 H22 . . 123(3) ?
    H21 O2 H22 . . 124(3) ?
    Li3 O1 H11 . . 106(3) ?
    Li3 O1 H12 . . 126(2) ?
    H11 O1 H12 . . 112(4) ?
    N22 C23 C24 . . 122.77(19) ?
    N22 C23 C28 . . 114.86(19) ?
    C24 C23 C28 . . 122.37(17) ?
    O22 C28 O21 . . 126.7(2) ?
    O22 C28 C23 . . 116.8(2) ?
    O21 C28 C23 . . 116.54(17) ?
    O23 C27 O24 . . 126.6(2) ?
    O23 C27 C26 . . 117.45(18) ?
    O24 C27 C26 . . 115.9(2) ?
    C24 C25 C26 . . 117.3(2) ?
    C24 C25 H25 . . 122.9(15) ?
    C26 C25 H25 . . 119.6(15) ?
    C25 C24 C23 . . 117.70(18) ?
    C25 C24 H24 . . 123.4(16) ?
    C23 C24 H24 . . 118.9(16) ?
    O25 Li2 O21 . . 100.71(18) ?
    O25 Li2 O24 . 2_565 103.7(2) ?
    O21 Li2 O24 . 2_565 97.81(19) ?
    O25 Li2 N21 . 2_565 98.65(18) ?
    O21 Li2 N21 . 2_565 160.6(2) ?
    O24 Li2 N21 2_565 2_565 77.55(14) ?
    O25 Li2 N22 . . 99.76(19) ?
    O21 Li2 N22 . . 78.43(14) ?
    O24 Li2 N22 2_565 . 156.5(2) ?
    N21 Li2 N22 2_565 . 98.24(17) ?
    O2 Li3 O21 . . 105.5(2) ?
    O2 Li3 O1 . . 113.9(2) ?
    O21 Li3 O1 . . 102.8(2) ?
    O2 Li3 O3 . . 112.0(2) ?
    O21 Li3 O3 . . 107.8(2) ?
    O1 Li3 O3 . . 113.9(2) ?
    O2 Li3 H11 . . 126.4(9) ?
    O21 Li3 H11 . . 86.0(9) ?
    O1 Li3 H11 . . 18.2(9) ?
    O3 Li3 H11 . . 113.5(9) ?
    C17 O11 Li1 . 2_576 118.19(19) ?
    N11 N12 C13 . . 119.78(16) ?
    N11 N12 Li1 . . 128.99(17) ?
    C13 N12 Li1 . . 110.42(16) ?
    C18 O13 Li1 . . 120.27(18) ?
    N12 N11 C16 . . 119.80(19) ?
    N12 N11 Li1 . 2_576 128.45(16) ?
    C16 N11 Li1 . 2_576 110.42(17) ?
    O14 C18 O13 . . 126.8(2) ?
    O14 C18 C13 . . 117.63(18) ?
    O13 C18 C13 . . 115.53(19) ?
    N12 C13 C14 . . 122.5(2) ?
    N12 C13 C18 . . 114.71(16) ?
    C14 C13 C18 . . 122.8(2) ?
    Li1 O15 H152 . . 116(3) ?
    Li1 O15 H151 . . 125(3) ?
    H152 O15 H151 . . 104(4) ?
    N11 C16 C15 . . 122.6(2) ?
    N11 C16 C17 . . 114.32(19) ?
    C15 C16 C17 . . 123.10(18) ?
    O11 C17 O12 . . 126.4(2) ?
    O11 C17 C16 . . 116.52(17) ?
    O12 C17 C16 . . 117.0(2) ?
    C15 C14 C13 . . 117.7(2) ?
    C15 C14 H14 . . 122.2(17) ?
    C13 C14 H14 . . 120.0(17) ?
    C14 C15 C16 . . 117.62(18) ?
    C14 C15 H15 . . 125(2) ?
    C16 C15 H15 . . 117(2) ?
    O15 Li1 O13 . . 105.5(2) ?
    O15 Li1 O11 . 2_576 101.59(18) ?
    O13 Li1 O11 . 2_576 98.88(19) ?
    O15 Li1 N11 . 2_576 96.05(18) ?
    O13 Li1 N11 . 2_576 158.4(2) ?
    O11 Li1 N11 2_576 2_576 77.42(14) ?
    O15 Li1 N12 . . 98.91(18) ?
    O13 Li1 N12 . . 76.75(14) ?
    O11 Li1 N12 2_576 . 159.5(2) ?
    N11 Li1 N12 2_576 . 99.15(17) ?
    N2 N1 H1 . . 110(2) ?
    N2 N1 H2 . . 108(2) ?
    H1 N1 H2 . . 110(3) ?
    N2 N1 H3 . . 105(2) ?
    H1 N1 H3 . . 107(3) ?
    H2 N1 H3 . . 116(3) ?
    N1 N2 H4 . . 99(3) ?
    N1 N2 H5 . . 103(4) ?
    H4 N2 H5 . . 93(4) ?
loop_
    _geom_hbond_atom_site_label_D
    _geom_hbond_atom_site_label_H
    _geom_hbond_atom_site_label_A
    _geom_hbond_site_symmetry_A
    _geom_hbond_distance_DH
    _geom_hbond_distance_HA
    _geom_hbond_distance_DA
    _geom_hbond_angle_DHA
    O25 H252 O22 1_565 0.90(4) 1.87(4) 2.752(3) 168(3)
    O1 H11 O23 2_655 0.74(4) 2.10(4) 2.832(3) 173(4)
    N1 H1 O3 . 1.01(4) 1.99(4) 2.972(3) 164(3)
    O2 H21 O23 2 0.83(3) 2.07(3) 2.889(3) 171(3)
    O2 H22 O11 2_566 0.81(4) 1.88(4) 2.691(3) 172(4)
    N1 H2 O22 1_565 0.91(3) 1.97(4) 2.826(3) 156(3)
    O3 H32 O24 2_565 0.94(3) 1.71(3) 2.635(2) 165(3)
    N1 H3 O13 . 0.89(4) 1.84(4) 2.720(3) 174(3)
    O15 H152 O12 2_676 0.86(5) 1.92(5) 2.755(3) 162(5)
    O15 H151 O14 1_465 0.79(4) 2.04(4) 2.790(3) 160(4)
    O3 H31 O14 1_455 0.71(4) 2.14(4) 2.833(3) 165(4)
    O1 H12 O12 2_666 0.83(4) 2.06(4) 2.839(3) 155(3)
data_global
_journal_date_recd_electronic     2012-01-24
_journal_date_accepted     2012-02-17
_journal_name_full     'Acta Crystallographica, Section E'
_journal_year     2012
_journal_volume     68
_journal_issue      3
_journal_page_first     m324
_journal_page_last     m325
_journal_paper_category     QM
_journal_paper_doi     10.1107/S1600536812007192
_journal_coeditor_code     KP2385
_publ_contact_author_name     'Janusz Leciejewicz'
_publ_contact_author_address
;
Institute of Nuclear Chemistry and Technology
ul. Dorodna 16
03-195 Warszawa
Poland
;
_publ_contact_author_email     j.leciejewicz@ichtj.waw.pl
_publ_contact_author_fax     '48 22 6111917'
_publ_contact_author_phone     '48 22 5041230'
_publ_section_title
;
Bis(hydrazin-1-ium) bis(\m~2~-pyridazine-3,6-dicarboxylato)bis(aqualithiate)
octaaquabis(\m~3~-pyridazine-3,6-dicarboxylato)tetralithium
;
loop_
    _publ_author_name
    _publ_author_address
    'Wojciech Starosta'
;
Institute of Nuclear Chemistry and Technology
ul. Dorodna 16
03-195 Warszawa
Poland
;
    'Janusz Leciejewicz'
;
Institute of Nuclear Chemistry and Technology
ul. Dorodna 16
03-195 Warszawa
Poland
;
