# Supplementary material for: Bis(hydrazin-1-ium) bis­(μ2-pyridazine-3,6-dicarboxyl­ato)bis­(aqua­lithiate) octa­aqua­bis­(μ3-pyridazine-3,6-dicarboxyl­ato)tetra­lithium
Source: Acta Crystallogr Sect E Struct Rep Online. 2012 Feb 24;68(Pt 3):m324–5. doi: 10.1107/S1600536812007192 (PMC3297271; doi:10.1107/S1600536812007192)
Supplement: Supplementary file 2 [file e-68-0m324-Isup2.hkl]

# 
# h,k,l, Fc-squared, Fo-squared, sigma(Fo-squared) and status flag 
# 
data_I
_shelx_title ' Lizydh51 in P-1' 
_shelx_refln_list_code          4 
_shelx_F_calc_maximum      145.99 
_exptl_crystal_F_000       492.00 
_reflns_d_resolution_high  0.7095 
 
loop_ 
 _symmetry_equiv_pos_as_xyz 
 'x, y, z' 
 '-x, -y, -z' 
 
_cell_length_a     7.0999 
_cell_length_b     7.2390 
_cell_length_c    22.6080 
_cell_angle_alpha  86.403 
_cell_angle_beta   87.678 
_cell_angle_gamma  61.487 
 
_shelx_F_squared_multiplier     1.000 
 
loop_ 
 _refln_index_h 
 _refln_index_k 
 _refln_index_l 
 _refln_F_squared_calc 
 _refln_F_squared_meas 
 _refln_F_squared_sigma 
 _refln_observed_status 
   1   0   0      292.90      333.84     40.59 o 
   2   0   0     3982.82     5036.39    640.56 o 
   3   0   0       93.82       95.15     10.28 o 
   4   0   0      147.25      129.09     23.66 o 
   5   0   0      394.34      386.76     59.32 o 
   6   0   0       18.46       19.02      0.93 o 
   7   0   0      419.62      393.67     45.68 o 
   8   0   0       38.22       24.01      2.07 o 
  -8   1   0       10.59        2.42      7.25 o 
  -7   1   0       16.83       14.80      4.49 o 
  -6   1   0       37.77       31.75      4.06 o 
  -5   1   0      642.92      623.77    100.60 o 
  -4   1   0      975.28      977.64    148.01 o 
  -3   1   0      236.86      245.36     32.64 o 
  -2   1   0      481.42      535.71     62.95 o 
  -1   1   0       15.75       14.78      1.81 o 
   0   1   0     5027.92     5516.84    279.35 o 
   1   1   0       32.17       26.58      1.95 o 
   2   1   0     1092.54     1303.96    115.11 o 
   3   1   0      142.93      195.28     14.85 o 
   4   1   0       41.70       47.49      1.22 o 
   5   1   0      156.68      151.25     17.01 o 
   6   1   0      114.85      102.19     15.98 o 
   7   1   0      354.76      319.84     42.74 o 
   8   1   0       12.60        9.94      1.70 o 
   9   1   0        1.86       -1.38      7.77 o 
  -7   2   0       12.02       10.19      1.90 o 
  -6   2   0       23.44       23.56      3.11 o 
  -5   2   0       16.13       19.87      5.09 o 
  -4   2   0        5.39        3.37      1.12 o 
  -3   2   0        2.62        2.26      2.68 o 
  -2   2   0      109.32      101.16     13.90 o 
  -1   2   0     3229.77     3884.70    249.38 o 
   0   2   0        3.24       11.83      2.42 o 
   1   2   0     1139.06     1220.97     13.30 o 
   2   2   0     4133.21     4641.73    244.89 o 
   3   2   0      429.05      522.80     67.70 o 
   4   2   0      361.67      397.96     38.60 o 
   5   2   0       12.66       11.79      2.59 o 
   6   2   0       71.35       59.14      6.82 o 
   7   2   0        0.54        1.17      3.53 o 
   8   2   0        5.10       -0.35      8.64 o 
   9   2   0        1.95       -4.49      6.74 o 
  -6   3   0        0.00       -3.43      5.01 o 
  -5   3   0       83.64       79.77     12.00 o 
  -4   3   0        0.04        0.15      3.06 o 
  -3   3   0      152.56      154.02     17.44 o 
  -2   3   0      394.23      353.25     32.81 o 
  -1   3   0       25.20       21.97      1.47 o 
   0   3   0      267.64      257.03     12.69 o 
   1   3   0        5.45        5.64      0.46 o 
   2   3   0      201.03      201.63      2.90 o 
   3   3   0        0.58        0.27      2.09 o 
   4   3   0       18.16       24.69      2.25 o 
   5   3   0       59.26       62.50      9.84 o 
   6   3   0       22.25       23.91      3.80 o 
   7   3   0       42.18       44.75      1.59 o 
   8   3   0        6.82       10.41      4.50 o 
   9   3   0       17.57       15.37      2.07 o 
  -6   4   0       12.50       -4.66      7.77 o 
  -5   4   0       12.81        7.29      4.97 o 
  -4   4   0      221.31      202.48     29.36 o 
  -3   4   0      308.60      278.48     35.32 o 
  -2   4   0      335.20      308.79     17.53 o 
  -1   4   0      521.40      528.90     60.27 o 
   0   4   0      482.34      446.33     22.71 o 
   1   4   0      680.18      609.88     19.26 o 
   2   4   0      314.15      256.69      3.79 o 
   3   4   0      591.84      489.56      7.25 o 
   4   4   0      251.63      223.73     10.02 o 
   5   4   0      162.45      172.31     23.40 o 
   6   4   0       65.12       71.93     10.45 o 
   7   4   0        3.08        2.44      3.44 o 
   8   4   0      408.64      375.56     47.15 o 
   9   4   0        0.92        3.63      5.15 o 
  -5   5   0        0.29        3.28      7.25 o 
  -4   5   0        2.47       -4.38      4.72 o 
  -3   5   0        1.59       -5.18      5.18 o 
  -2   5   0      515.61      494.77     67.70 o 
  -1   5   0      734.32      679.60     57.60 o 
   0   5   0      215.06      215.00      6.99 o 
   1   5   0      318.26      293.28     19.08 o 
   2   5   0       68.07       63.77      2.16 o 
   3   5   0       95.60       78.71      2.32 o 
   4   5   0       18.45       17.30      0.73 o 
   5   5   0      166.13      171.12      7.40 o 
   6   5   0       91.14       98.93      7.17 o 
   7   5   0        2.22        5.78      4.92 o 
   8   5   0        1.77        3.95      4.52 o 
   9   5   0        8.12        3.91      7.77 o 
  -4   6   0        0.62       -1.73      6.56 o 
  -3   6   0       17.88       20.91      5.96 o 
  -2   6   0        0.06       -4.10      4.10 o 
  -1   6   0        0.77        0.82      3.89 o 
   0   6   0        6.25        9.15      2.94 o 
   1   6   0      165.63      171.29      9.67 o 
   2   6   0      108.26       99.90      2.92 o 
   3   6   0       45.84       46.23      1.38 o 
   4   6   0       30.50       21.60      6.82 o 
   5   6   0        8.67       10.57      2.07 o 
   6   6   0       17.22       19.11      0.82 o 
   7   6   0       38.45       40.77      4.14 o 
   8   6   0       23.31       19.63      3.71 o 
   9   6   0        5.85        2.25      6.74 o 
  -3   7   0        8.47        7.08      6.91 o 
  -2   7   0        7.72        4.14      6.22 o 
  -1   7   0        4.03        1.89      4.35 o 
   0   7   0        0.04       -1.98      3.73 o 
   1   7   0      408.60      423.42     24.01 o 
   2   7   0       14.22       16.77      1.04 o 
   3   7   0       68.56       77.03      2.85 o 
   4   7   0        4.61        5.11      2.86 o 
   5   7   0        8.57        7.45      1.19 o 
   6   7   0       58.57       54.75      1.71 o 
   7   7   0       19.03       19.51      2.34 o 
   8   7   0       11.03        8.88      1.70 o 
   9   7   0        1.51        0.35      7.43 o 
  -1   8   0        0.29        4.66      6.39 o 
   0   8   0       29.25       31.50      1.99 o 
   1   8   0       37.64       43.26      1.99 o 
   2   8   0       50.72       55.68      1.74 o 
   3   8   0        3.74        4.51      1.55 o 
   4   8   0        2.51       -1.13      3.62 o 
   5   8   0        2.04       -2.39      3.89 o 
   6   8   0        0.44        2.67      5.61 o 
   7   8   0        0.56        0.47      6.99 o 
   8   8   0        3.83       -0.98      4.64 o 
   9   8   0       42.57       38.17      2.42 o 
   1   9   0       10.70       10.71      1.90 o 
   2   9   0       24.09       29.36      2.07 o 
   3   9   0        6.44        8.15      1.70 o 
   4   9   0       16.55       15.69      3.54 o 
   5   9   0       46.60       51.69      1.82 o 
   6   9   0       11.00       11.97      5.01 o 
   7   9   0        1.30        7.77      6.22 o 
   8   9   0       12.58       10.88      2.25 o 
   4  10   0        2.50        1.73      6.91 o 
   5  10   0        0.37        2.07      2.07 o 
   6  10   0        3.13        2.07      2.07 o 
  -6 -10   1        0.55       -2.42      6.91 o 
  -5 -10   1        2.16       -7.43      7.43 o 
  -4 -10   1       11.11       13.47      2.07 o 
  -8  -9   1        7.95        9.67      2.25 o 
  -7  -9   1       10.45        7.25      2.07 o 
  -6  -9   1        7.26        1.90      6.56 o 
  -5  -9   1        0.49        8.64      5.70 o 
  -4  -9   1        0.37        2.94      5.35 o 
  -3  -9   1       14.77       20.21      1.73 o 
  -2  -9   1        3.76        9.84      6.04 o 
  -1  -9   1        9.72        2.76      7.25 o 
  -8  -8   1       10.70       10.36      1.90 o 
  -7  -8   1       35.22       30.74      1.73 o 
  -6  -8   1       17.28       13.64      1.55 o 
  -5  -8   1        6.38        7.43      1.38 o 
  -4  -8   1      188.40      183.24      7.08 o 
  -3  -8   1       85.51       96.37      3.63 o 
  -2  -8   1        9.50        9.50      1.38 o 
  -1  -8   1        3.20        1.55      5.01 o 
   0  -8   1        2.97        1.04      5.53 o 
   1  -8   1       36.11       40.07      2.25 o 
  -8  -7   1        1.75       12.43      8.98 o 
  -7  -7   1        1.64        4.02      4.26 o 
  -6  -7   1        1.39        0.52      4.14 o 
  -5  -7   1      116.00      113.81      4.32 o 
  -4  -7   1       48.39       43.35      1.73 o 
  -3  -7   1       44.78       41.10      2.07 o 
  -2  -7   1       12.91       11.92      1.21 o 
  -1  -7   1       31.55       29.70      1.38 o 
   0  -7   1        0.62        5.01      3.97 o 
   1  -7   1        5.23       -4.84      5.53 o 
   2  -7   1       35.76       33.33      1.90 o 
   3  -7   1        0.02        3.80      7.08 o 
  -8  -6   1       20.97       28.84      2.59 o 
  -7  -6   1       40.50       48.53      2.42 o 
  -6  -6   1       17.98       17.60      2.76 o 
  -5  -6   1      178.56      184.45      5.87 o 
  -4  -6   1       45.47       40.59      1.73 o 
  -3  -6   1        2.65        2.07      3.11 o 
  -2  -6   1      101.74      105.18      4.66 o 
  -1  -6   1       32.71       34.20      1.38 o 
   0  -6   1       68.81       64.94      2.42 o 
   1  -6   1        0.00        3.80      3.63 o 
   2  -6   1      130.28      117.44      4.32 o 
   3  -6   1        1.32        2.94      5.35 o 
   4  -6   1       42.50       33.85      2.25 o 
  -9  -5   1        2.64       -4.84     10.71 o 
  -8  -5   1        3.90       13.30      8.46 o 
  -7  -5   1       61.97       66.84      3.28 o 
  -6  -5   1       62.38       63.38      2.59 o 
  -5  -5   1       79.27       83.44      5.61 o 
  -4  -5   1        0.00       -2.59      2.59 o 
  -3  -5   1       13.66       21.24      0.86 o 
  -2  -5   1        6.17        5.70      0.69 o 
  -1  -5   1        0.95       -0.86      2.42 o 
   0  -5   1      179.12      154.74      4.84 o 
   1  -5   1      254.10      217.61      5.87 o 
   2  -5   1       70.14       67.53      2.76 o 
   3  -5   1        2.86        1.04      4.32 o 
   5  -5   1        7.98       10.36      7.43 o 
  -9  -4   1       10.26       -1.55     10.19 o 
  -8  -4   1      194.46      251.46      9.84 o 
  -7  -4   1       73.78       86.52      3.28 o 
  -6  -4   1       50.09       59.76      2.07 o 
  -5  -4   1       37.34       41.10      1.73 o 
  -4  -4   1       14.77       19.59      0.73 o 
  -3  -4   1      668.35      610.16      6.56 o 
  -2  -4   1      863.78      762.14      7.25 o 
  -1  -4   1       12.85       11.57      0.69 o 
   0  -4   1       20.66       14.51      0.69 o 
   1  -4   1        1.76        4.32      2.42 o 
   2  -4   1      119.07      106.56      4.32 o 
   3  -4   1      108.86       99.30      3.63 o 
   4  -4   1      383.27      343.68      8.98 o 
   5  -4   1       13.24        6.39      5.87 o 
   6  -4   1       35.31       22.45      2.25 o 
  -8  -3   1      124.93      145.59      5.35 o 
  -7  -3   1      317.92      377.36     11.92 o 
  -6  -3   1      894.95     1011.18     15.20 o 
  -5  -3   1      294.42      367.17      8.98 o 
  -4  -3   1       37.75       45.77      1.73 o 
  -3  -3   1      111.28       89.62      4.75 o 
  -2  -3   1       10.56       10.36      0.52 o 
  -1  -3   1      753.77      750.40      6.04 o 
   0  -3   1        6.04        3.97      0.52 o 
   1  -3   1      318.81      230.90      4.32 o 
   2  -3   1      808.38      664.04      7.60 o 
   3  -3   1     1752.34     1594.05     13.30 o 
   4  -3   1       48.15       45.08      2.07 o 
   5  -3   1       22.02       23.66      1.38 o 
   6  -3   1       53.60       41.97      1.90 o 
  -8  -2   1       94.14       95.85      4.66 o 
  -7  -2   1       78.14       86.52      3.80 o 
  -6  -2   1       20.19        8.46      6.04 o 
  -5  -2   1      109.58      115.71      5.01 o 
  -4  -2   1      343.15      439.53      8.46 o 
  -3  -2   1      110.99      165.62      5.18 o 
  -2  -2   1       46.83      110.95     17.79 o 
  -1  -2   1     7685.66     7366.14     42.48 o 
   0  -2   1     7024.25     6589.49     43.69 o 
   1  -2   1        0.12        2.59      1.55 o 
   2  -2   1       66.85       62.35      2.42 o 
   3  -2   1        2.09        2.07      2.25 o 
   4  -2   1       24.52       24.35      1.04 o 
   5  -2   1      481.50      427.96      8.81 o 
   6  -2   1       42.30       37.48      1.55 o 
   7  -2   1        0.08       -1.55      6.56 o 
  -8  -1   1       14.25       15.03      2.76 o 
  -7  -1   1        3.54        2.42      7.77 o 
  -6  -1   1      678.82      768.87     14.33 o 
  -5  -1   1     1182.39     1374.37     15.72 o 
  -4  -1   1       66.15       89.98      3.80 o 
  -3  -1   1     2302.03     3314.17     17.62 o 
  -2  -1   1     2165.51     3129.55     13.82 o 
  -1  -1   1     1819.70     2242.48    279.43 o 
   0  -1   1      363.84      341.09      2.76 o 
   1  -1   1     2021.91     1774.18      7.43 o 
   2  -1   1     2851.35     2769.99     11.23 o 
   3  -1   1        6.77        7.94      0.69 o 
   4  -1   1     1660.34     1431.02     11.40 o 
   5  -1   1     1038.33      808.94     10.36 o 
   6  -1   1       10.57        7.08      4.14 o 
   7  -1   1        0.00       -1.04      5.18 o 
   8  -1   1        4.11       -4.49      7.43 o 
  -7   0   1        4.14       -3.28      8.81 o 
  -6   0   1      165.60      183.76      8.12 o 
  -5   0   1      220.84      279.26      8.98 o 
  -4   0   1       31.17       59.06      2.25 o 
  -3   0   1      283.09      296.36      6.56 o 
  -2   0   1      832.67     1022.06      8.81 o 
  -1   0   1     6128.63     9427.87     53.37 o 
   1   0   1     3062.20     3834.70     24.01 o 
   2   0   1      348.52      315.53      3.45 o 
   3   0   1      231.38      228.31      3.80 o 
   4   0   1      638.52      555.41      6.74 o 
   5   0   1      116.36      113.12      4.49 o 
   6   0   1       64.58       55.61      2.42 o 
   7   0   1        1.72       -3.80      5.01 o 
   8   0   1        4.28        3.11      6.39 o 
  -7   1   1       56.65       74.44      2.94 o 
  -6   1   1      170.20      183.58      7.60 o 
  -4   1   1      531.59      671.30     11.40 o 
  -3   1   1      476.50      570.44      9.67 o 
  -2   1   1      140.09      185.14      5.18 o 
  -1   1   1        4.98        0.00      3.11 o 
   0   1   1      569.60      543.67      5.01 o 
   1   1   1     1684.30     1861.02     69.17 o 
   2   1   1     9713.89    11870.41     53.37 o 
   3   1   1      994.80     1081.47      7.08 o 
   4   1   1     1311.86     1218.77      8.98 o 
   5   1   1      517.92      544.19      7.43 o 
   6   1   1      621.26      606.36      9.15 o 
   7   1   1       10.48        7.25      4.49 o 
   8   1   1      200.09      158.20      6.04 o 
   9   1   1        5.90        1.38      8.12 o 
  -6   2   1        2.73        2.76      8.46 o 
  -5   2   1       61.82       63.55      3.28 o 
  -4   2   1      616.71      657.31     12.61 o 
  -3   2   1        4.65        4.66      4.49 o 
  -2   2   1      224.79      237.12      6.91 o 
  -1   2   1      219.49      289.80      6.22 o 
   0   2   1      674.57      670.61      7.43 o 
   1   2   1      300.93      241.61      5.01 o 
   2   2   1      367.98      285.91      3.28 o 
   3   2   1     1409.03     1387.15      7.94 o 
   4   2   1      449.70      422.60      5.53 o 
   5   2   1      214.05      184.10      4.66 o 
   6   2   1      120.77      104.83      4.14 o 
   7   2   1       18.12       17.62      1.21 o 
   8   2   1       17.13       12.95      1.55 o 
   9   2   1        0.00        1.55      6.56 o 
  -6   3   1       69.93       87.91      3.45 o 
  -5   3   1        2.97        0.35      8.12 o 
  -4   3   1       49.12       56.99      2.59 o 
  -3   3   1      107.26      104.66      3.97 o 
  -2   3   1      462.70      549.20     10.02 o 
  -1   3   1       18.97       14.68      1.38 o 
   0   3   1      601.12      577.69      8.46 o 
   1   3   1      448.26      530.89      7.60 o 
   2   3   1      783.11      752.64      8.81 o 
   3   3   1      177.33      159.62     15.63 o 
   4   3   1      210.37      184.27      3.97 o 
   5   3   1      263.78      237.47      5.18 o 
   6   3   1       69.46       66.66      3.11 o 
   7   3   1        2.36        2.07      3.80 o 
   8   3   1        2.69        1.21      5.35 o 
   9   3   1        0.01       -3.97      6.39 o 
  -5   4   1       46.27       47.15      3.11 o 
  -4   4   1        2.17        4.84      7.94 o 
  -3   4   1        8.99        3.97      6.74 o 
  -2   4   1        7.00        7.25      5.35 o 
  -1   4   1      253.27      263.72      7.94 o 
   0   4   1       94.89      123.66      4.66 o 
   1   4   1       18.85       17.96      1.38 o 
   2   4   1      893.88      793.23     10.71 o 
   3   4   1        1.48        4.66      4.14 o 
   4   4   1       14.12       16.69      2.50 o 
   5   4   1        0.00        0.86      2.59 o 
   6   4   1       62.34       50.26      2.25 o 
   7   4   1       36.71       36.27      1.55 o 
   8   4   1        0.05       -1.55      5.18 o 
   9   4   1       32.25       20.55      2.07 o 
  -4   5   1        0.92       -5.18      9.33 o 
  -3   5   1       42.29       47.49      2.59 o 
  -2   5   1      567.54      640.90     14.51 o 
  -1   5   1      130.12      119.17      5.18 o 
   0   5   1      657.97      642.11     11.92 o 
   1   5   1      955.63      991.49     13.47 o 
   2   5   1       23.54       23.49      1.38 o 
   3   5   1        2.42        3.45      4.32 o 
   4   5   1      328.77      296.53      8.46 o 
   5   5   1      148.38      156.93      3.78 o 
   6   5   1       32.01       27.98      1.38 o 
   7   5   1       29.62       25.21      1.21 o 
   8   5   1        3.10        3.28      1.55 o 
   9   5   1        0.06        0.69      6.22 o 
  10   5   1       14.43        8.98      8.81 o 
  -3   6   1       44.54       66.32      3.11 o 
  -2   6   1        4.20       -7.77      8.46 o 
  -1   6   1        3.09       -6.04      6.91 o 
   0   6   1      353.81      381.50     11.40 o 
   1   6   1       88.07       90.84      3.80 o 
   2   6   1       44.86       42.48      1.73 o 
   3   6   1       32.68       25.39      1.73 o 
   4   6   1      112.33       92.22      3.45 o 
   5   6   1      478.70      399.46     11.05 o 
   6   6   1      138.30      118.88      3.27 o 
   7   6   1      221.76      197.92      7.43 o 
   8   6   1        6.72        4.14      5.35 o 
   9   6   1       23.10        7.08      7.60 o 
  -1   7   1        0.89       -8.98      8.98 o 
   0   7   1       84.18       86.87      2.94 o 
   1   7   1       10.55        3.63      7.08 o 
   2   7   1       65.60       66.32      2.76 o 
   3   7   1        0.17       -1.38      6.39 o 
   4   7   1        2.53        7.94      6.22 o 
   5   7   1       59.22       61.66      2.59 o 
   6   7   1      143.01      136.61      5.01 o 
   7   7   1       76.31       63.40      4.32 o 
   8   7   1        6.11        2.76      5.53 o 
   9   7   1        0.27       -0.52      6.74 o 
   0   8   1       18.43        5.18     10.02 o 
   1   8   1        6.83        6.91      8.98 o 
   2   8   1        1.84       10.53      8.12 o 
   3   8   1       19.58       11.92      7.60 o 
   4   8   1        1.05        3.11      7.25 o 
   5   8   1       11.86       14.85      8.46 o 
   6   8   1       14.16        9.33      2.42 o 
   7   8   1       16.21       19.86      2.76 o 
   8   8   1        9.79       12.61      6.91 o 
   9   8   1        0.24       -5.18      8.12 o 
   3   9   1        3.71        5.87      9.84 o 
   4   9   1        4.25        9.67      9.33 o 
   5   9   1        3.50        9.50      9.15 o 
   6   9   1       38.42       16.41     11.05 o 
  -6 -10   2        1.36        0.00      7.25 o 
  -5 -10   2       16.99       22.11      2.25 o 
  -4 -10   2        7.75        3.45      7.43 o 
  -8  -9   2       74.73       75.82      3.80 o 
  -7  -9   2       12.49        3.28      6.91 o 
  -6  -9   2       50.02       48.88      2.42 o 
  -5  -9   2        0.33       -0.69      5.53 o 
  -4  -9   2        5.84        7.08      5.53 o 
  -3  -9   2        0.74       -1.73      6.04 o 
  -2  -9   2       66.84       84.28      4.32 o 
  -1  -9   2        0.01        7.25      6.04 o 
  -8  -8   2        0.73        1.73      6.39 o 
  -7  -8   2        2.06        8.98      5.53 o 
  -6  -8   2       26.73       24.35      1.55 o 
  -5  -8   2       10.87        8.64      4.84 o 
  -4  -8   2       35.11       36.44      1.55 o 
  -3  -8   2       22.95       27.46      1.55 o 
  -2  -8   2        2.01       -0.52      4.66 o 
  -1  -8   2        9.70        2.94      5.53 o 
   0  -8   2       12.02       18.82      1.73 o 
   1  -8   2       45.85       44.04      2.59 o 
  -8  -7   2        3.33       -9.50      9.50 o 
  -7  -7   2       52.86       55.17      1.74 o 
  -6  -7   2        4.90        4.66      3.97 o 
  -5  -7   2       19.53       16.58      1.21 o 
  -4  -7   2        3.03       -1.55      3.63 o 
  -3  -7   2        3.06        3.80      3.63 o 
  -2  -7   2       35.73       35.75      1.38 o 
  -1  -7   2       21.46       22.62      1.21 o 
   0  -7   2      299.24      294.46      8.64 o 
   1  -7   2        1.10        4.84      4.84 o 
   2  -7   2       10.62       10.02      1.90 o 
   3  -7   2        1.73        1.73      7.08 o 
  -8  -6   2       98.34      115.37      4.49 o 
  -7  -6   2        9.80       12.78      2.25 o 
  -6  -6   2       19.33       16.98      1.04 o 
  -5  -6   2        8.79        8.98      1.04 o 
  -4  -6   2       43.25       38.86      1.55 o 
  -3  -6   2       33.45       31.95      1.55 o 
  -2  -6   2       21.88       19.34      1.04 o 
  -1  -6   2       24.29       24.87      1.04 o 
   0  -6   2       35.10       31.60      1.38 o 
   1  -6   2       51.55       48.18      1.73 o 
   2  -6   2       12.50        5.87      4.66 o 
   3  -6   2      107.61       89.81      3.97 o 
   4  -6   2        0.12       -1.21      7.08 o 
  -9  -5   2       25.42       10.88     11.23 o 
  -8  -5   2      128.32      139.72      5.87 o 
  -7  -5   2       86.25      104.31      4.66 o 
  -6  -5   2        1.77       10.36      5.87 o 
  -5  -5   2       84.03       75.42      3.28 o 
  -4  -5   2       20.41       22.11      1.04 o 
  -3  -5   2      752.73      694.96      8.12 o 
  -2  -5   2      103.81       83.93      3.28 o 
  -1  -5   2       15.99       13.13      0.69 o 
   0  -5   2      479.60      412.76      7.08 o 
   1  -5   2       30.52       29.88      1.04 o 
   2  -5   2       41.67       41.62      1.73 o 
   3  -5   2      228.95      215.19      7.60 o 
   4  -5   2       21.20       20.90      1.73 o 
   5  -5   2        3.59       -5.70      7.08 o 
  -9  -4   2       21.97       27.29      3.11 o 
  -8  -4   2      195.33      230.73      8.81 o 
  -7  -4   2       97.27       98.61      3.80 o 
  -6  -4   2       16.50       16.75      1.73 o 
  -5  -4   2      333.72      384.44      9.50 o 
  -4  -4   2       37.18       31.55      2.33 o 
  -3  -4   2     3341.88     3093.11     14.51 o 
  -2  -4   2     1154.31     1133.62      8.81 o 
  -1  -4   2      207.22      198.09      4.14 o 
   0  -4   2      284.48      251.63      4.84 o 
   1  -4   2      280.68      253.18      5.35 o 
   2  -4   2      296.13      270.45      6.22 o 
   3  -4   2      158.90      138.16      5.53 o 
   4  -4   2      559.73      504.29     10.53 o 
   5  -4   2        2.15       -5.87      5.87 o 
   6  -4   2       22.91       16.41      2.25 o 
  -8  -3   2       98.02      112.60      4.66 o 
  -7  -3   2      323.81      360.60     12.26 o 
  -6  -3   2      152.59      213.46      8.81 o 
  -5  -3   2       18.63        7.77      5.35 o 
  -4  -3   2       10.92       19.69      1.38 o 
  -3  -3   2        3.05        3.70      0.95 o 
  -2  -3   2      850.49      764.04      6.22 o 
  -1  -3   2      156.49      139.37      3.28 o 
   0  -3   2       11.29        7.25      0.52 o 
   1  -3   2        0.29       -1.38      2.07 o 
   2  -3   2      426.41      350.93      5.87 o 
   3  -3   2       34.87       32.47      1.38 o 
   4  -3   2     1343.77     1089.24     12.78 o 
   5  -3   2      499.36      410.52     10.02 o 
   6  -3   2       43.88       40.07      1.90 o 
  -8  -2   2       10.66       12.78      2.59 o 
  -7  -2   2      568.26      622.59     14.68 o 
  -6  -2   2        0.18       -1.38      5.87 o 
  -5  -2   2      383.58      410.17      9.15 o 
  -4  -2   2     1613.68     2067.95     16.41 o 
  -3  -2   2      827.85     1185.78     10.88 o 
  -2  -2   2     1273.11     1436.65    166.23 o 
  -1  -2   2    21313.37    17270.32     68.05 o 
   0  -2   2     9487.71     8391.13     52.67 o 
   1  -2   2      707.52      669.92      5.87 o 
   2  -2   2      558.76      415.35      5.53 o 
   3  -2   2      699.44      543.50      7.08 o 
   4  -2   2      337.32      279.43      6.22 o 
   5  -2   2        3.64        5.35      4.32 o 
   6  -2   2       22.82       19.52      1.55 o 
   7  -2   2        0.31        2.07      6.22 o 
  -8  -1   2       21.67       21.42      2.94 o 
  -7  -1   2        9.03        5.87      2.25 o 
  -6  -1   2      425.19      483.57     12.09 o 
  -5  -1   2      348.58      420.19      9.67 o 
  -4  -1   2       19.63       28.84      1.38 o 
  -3  -1   2      321.11      482.71      7.60 o 
  -2  -1   2       15.60       22.45      1.04 o 
  -1  -1   2      283.84      257.61     33.50 o 
   0  -1   2      479.21      402.92      3.45 o 
   1  -1   2      213.41      175.47      2.76 o 
   2  -1   2       10.68        5.87      0.52 o 
   3  -1   2       19.64       20.38      0.86 o 
   4  -1   2        1.32        3.97      2.59 o 
   5  -1   2      301.53      250.77      6.39 o 
   6  -1   2        1.43       -2.59      4.14 o 
   7  -1   2        0.37        6.04      5.53 o 
   8  -1   2       10.19       -1.73      7.43 o 
  -7   0   2        0.07       -2.76      8.64 o 
  -6   0   2        1.12        7.08      6.91 o 
  -5   0   2      434.80      485.30     10.88 o 
  -4   0   2       99.80       86.87      3.45 o 
  -3   0   2      559.90      710.67      9.33 o 
  -2   0   2     1086.15     1456.41     10.53 o 
  -1   0   2      257.99      302.06      4.14 o 
   0   0   2      364.00      371.80    145.50 o 
   1   0   2      491.74      442.98      3.28 o 
   2   0   2     1492.26     1624.10      7.60 o 
   3   0   2      212.38      193.77      3.63 o 
   4   0   2       30.62       38.17      1.38 o 
   5   0   2      226.15      237.12      5.70 o 
   6   0   2        0.48        4.49      3.11 o 
   7   0   2        3.51        4.84      1.38 o 
   8   0   2        5.83        7.94      6.22 o 
  -7   1   2       84.83      115.19      5.01 o 
  -6   1   2       50.33       50.60      2.42 o 
  -5   1   2      295.08      365.96     10.53 o 
  -4   1   2      205.61      247.83      8.12 o 
  -3   1   2       22.57       21.42      1.38 o 
  -2   1   2     3407.31     4357.47     19.86 o 
  -1   1   2      133.35      143.17      4.32 o 
   0   1   2     2251.94     2344.62      9.67 o 
   1   1   2       30.14       30.75      0.85 o 
   2   1   2    12694.31    13801.23     58.37 o 
   3   1   2       98.50       95.16      2.76 o 
   4   1   2        0.49        1.55      2.25 o 
   5   1   2      311.52      261.47      5.53 o 
   6   1   2        3.35        2.59      1.04 o 
   7   1   2        3.82        0.00      4.49 o 
   8   1   2       85.93       79.27      3.28 o 
   9   1   2       56.98       39.20      2.42 o 
  -6   2   2        2.50       -4.32      8.98 o 
  -5   2   2      183.24      170.11      7.94 o 
  -4   2   2      106.96      113.47      5.18 o 
  -3   2   2        0.99        5.35      4.49 o 
  -2   2   2      476.22      535.38      9.15 o 
  -1   2   2      147.93      194.64      5.35 o 
   0   2   2      619.87      577.00      6.91 o 
   1   2   2     2034.14     2070.54     11.57 o 
   2   2   2      814.61      796.03      4.54 o 
   3   2   2      312.71      372.35      4.49 o 
   4   2   2     2548.02     2842.35     13.30 o 
   5   2   2       46.43       37.65      1.38 o 
   6   2   2      122.71       98.96      3.80 o 
   7   2   2      356.11      330.55      8.12 o 
   8   2   2       24.05       22.28      1.55 o 
   9   2   2        9.57        7.60      6.91 o 
  -6   3   2       54.57       63.55      3.28 o 
  -5   3   2       14.50       12.78      2.42 o 
  -4   3   2       32.18       26.25      2.07 o 
  -3   3   2       68.54       84.11      3.45 o 
  -2   3   2      149.68      185.48      6.56 o 
  -1   3   2      213.31      253.70      7.08 o 
   0   3   2      162.58      136.95      5.18 o 
   1   3   2      725.31      819.65      9.33 o 
   2   3   2        8.28       10.19      1.04 o 
   3   3   2        3.90        3.30      4.92 o 
   4   3   2       64.94       58.72      2.42 o 
   5   3   2       36.78       42.83      1.73 o 
   6   3   2       40.06       41.45      1.73 o 
   7   3   2       35.80       31.09      1.38 o 
   8   3   2        4.37       -2.59      5.18 o 
   9   3   2       21.15       19.69      2.07 o 
  -5   4   2        0.96        1.73     10.02 o 
  -4   4   2      113.60      107.59      4.32 o 
  -3   4   2       92.26      103.62      3.97 o 
  -2   4   2        4.47        3.45      5.70 o 
  -1   4   2     1283.39     1423.77     15.89 o 
   0   4   2       31.76       37.65      1.55 o 
   1   4   2       43.83       37.48      2.07 o 
   2   4   2       28.56       23.14      1.38 o 
   3   4   2        0.75        3.28      4.32 o 
   4   4   2      100.76       66.61      9.67 o 
   5   4   2      231.66      206.38      4.84 o 
   6   4   2       35.77       39.20      1.38 o 
   7   4   2       57.32       49.91      1.90 o 
   8   4   2        2.81       -1.55      5.35 o 
   9   4   2        4.90        3.45      1.90 o 
  -4   5   2        3.06       12.43      9.33 o 
  -3   5   2       62.72       70.29      2.59 o 
  -2   5   2       23.37       30.40      2.07 o 
  -1   5   2      503.69      559.73     12.43 o 
   0   5   2      837.16      891.15     13.64 o 
   1   5   2       44.25       42.31      1.73 o 
   2   5   2        4.13        5.53      4.32 o 
   3   5   2       41.66       40.59      1.73 o 
   4   5   2      166.59      159.75      5.87 o 
   5   5   2       95.26       85.86      2.50 o 
   6   5   2      314.91      299.81      6.91 o 
   7   5   2       24.55       21.42      1.21 o 
   8   5   2        2.97        3.80      5.18 o 
   9   5   2       32.86       25.04      1.90 o 
  10   5   2        4.20        3.28      8.12 o 
  -3   6   2        0.06      -10.02     10.02 o 
  -2   6   2       16.20       20.72      2.59 o 
  -1   6   2        4.70       10.71      6.56 o 
   0   6   2      358.83      377.36     11.40 o 
   1   6   2      709.17      703.25     13.47 o 
   2   6   2       12.75        2.25      5.53 o 
   3   6   2      360.85      349.55     10.19 o 
   4   6   2       93.21       81.69      2.76 o 
   5   6   2        0.13        0.69      1.73 o 
   6   6   2        6.30        5.50      3.29 o 
   7   6   2       70.17       62.00      2.07 o 
   8   6   2        3.55       -5.18      5.18 o 
   9   6   2       62.75       53.19      2.25 o 
  -1   7   2        7.46        4.66      8.81 o 
   0   7   2        9.06       16.58      2.25 o 
   1   7   2       17.01       15.72      2.07 o 
   2   7   2        0.44       -5.35      6.56 o 
   3   7   2       24.03       25.91      2.07 o 
   4   7   2       33.73       30.91      2.07 o 
   5   7   2        0.01        4.32      6.39 o 
   6   7   2        0.48       -0.69      2.07 o 
   7   7   2       24.33       21.90      1.33 o 
   8   7   2        3.73        2.76      1.55 o 
   9   7   2        3.23        4.84      7.43 o 
   0   8   2       18.03       13.99      2.94 o 
   1   8   2       40.58       44.38      2.76 o 
   2   8   2        9.46        4.49      8.12 o 
   3   8   2       18.45       13.99      2.42 o 
   4   8   2       66.18       76.51      2.94 o 
   5   8   2        0.64        7.43      7.77 o 
   6   8   2        0.00        5.53      7.77 o 
   7   8   2       12.41        5.18      8.64 o 
   8   8   2        2.95        5.18      1.90 o 
   9   8   2        3.00       11.40      7.94 o 
   3   9   2        1.93       -0.35      9.50 o 
   4   9   2        1.06       10.71      8.64 o 
   5   9   2       18.96       21.76      2.76 o 
   6   9   2        5.21       10.36      9.50 o 
  -5 -10   3        0.02       -4.32      7.60 o 
  -4 -10   3        2.53        8.81      7.25 o 
  -8  -9   3        0.08        9.15      7.08 o 
  -7  -9   3        4.84        2.25      7.25 o 
  -6  -9   3       40.22       36.79      2.07 o 
  -5  -9   3       19.83       22.62      1.73 o 
  -4  -9   3       32.03       35.40      2.07 o 
  -3  -9   3       30.41       34.02      1.90 o 
  -2  -9   3       15.48       21.07      1.90 o 
  -1  -9   3       24.95       31.95      2.07 o 
  -8  -8   3        1.31        2.07      6.56 o 
  -7  -8   3       90.05       87.73      2.94 o 
  -6  -8   3       28.51       29.01      1.73 o 
  -5  -8   3        0.68        6.74      4.66 o 
  -4  -8   3        6.29        5.70      4.84 o 
  -3  -8   3       20.88       18.31      1.55 o 
  -2  -8   3       20.22       19.69      1.55 o 
  -1  -8   3        5.82        1.90      5.01 o 
   0  -8   3        0.04        5.18      5.53 o 
   1  -8   3        7.42        9.15      6.56 o 
  -8  -7   3        2.65       -1.38      9.50 o 
  -7  -7   3       15.42       14.25      1.33 o 
  -6  -7   3        0.66        3.11      4.14 o 
  -5  -7   3       20.31       16.75      1.21 o 
  -4  -7   3        4.68        5.01      1.04 o 
  -3  -7   3       54.29       53.02      2.07 o 
  -2  -7   3       10.44       11.74      1.04 o 
  -1  -7   3       21.94       20.03      1.21 o 
   0  -7   3       30.56       32.12      1.55 o 
   1  -7   3        4.82        7.94      5.18 o 
   2  -7   3        2.86       -4.66      6.22 o 
   3  -7   3        0.01        1.21      7.25 o 
  -8  -6   3       12.15       13.47      9.50 o 
  -7  -6   3       75.45       87.22      3.45 o 
  -6  -6   3       38.89       39.53      2.16 o 
  -5  -6   3        0.20       -1.90      3.28 o 
  -4  -6   3       10.70        9.84      1.04 o 
  -3  -6   3       93.78       94.30      3.63 o 
  -2  -6   3      211.28      208.80      5.70 o 
  -1  -6   3       47.07       50.43      1.90 o 
   0  -6   3       45.56       47.49      2.07 o 
   1  -6   3        2.97        1.38      3.97 o 
   2  -6   3        4.27        2.94      4.66 o 
   3  -6   3        1.86        3.28      5.53 o 
   4  -6   3        9.87       14.68      2.07 o 
  -8  -5   3      206.42      261.99     10.71 o 
  -7  -5   3      163.44      177.54      7.25 o 
  -6  -5   3        2.67       -2.59      6.22 o 
  -5  -5   3       17.72       19.10      0.86 o 
  -4  -5   3      182.24      153.19      4.49 o 
  -3  -5   3      194.14      184.10      4.84 o 
  -2  -5   3      123.83      129.01      3.97 o 
  -1  -5   3       25.42       32.47      1.21 o 
   0  -5   3      140.18      137.99      4.66 o 
   1  -5   3      161.04      151.12      5.18 o 
   2  -5   3      148.65      144.55      5.70 o 
   3  -5   3      128.65      122.27      5.18 o 
   4  -5   3       27.99       27.46      1.73 o 
   5  -5   3       32.11       29.88      2.25 o 
  -8  -4   3        0.17        4.84      9.33 o 
  -7  -4   3      161.82      185.83      7.94 o 
  -6  -4   3        0.19        6.74      5.87 o 
  -5  -4   3       40.57       51.47      2.07 o 
  -4  -4   3      134.66      157.47     16.84 o 
  -3  -4   3        2.53        4.32      2.42 o 
  -2  -4   3      983.63      998.22      8.29 o 
  -1  -4   3     1878.95     1944.12     11.40 o 
   0  -4   3        4.72        7.60      0.69 o 
   1  -4   3        5.38        5.35      0.69 o 
   2  -4   3       93.98       79.79      3.28 o 
   3  -4   3      222.74      212.60      6.56 o 
   4  -4   3        5.62        9.67      1.38 o 
   5  -4   3        1.80        8.81      5.53 o 
   6  -4   3       13.43        5.87      7.43 o 
  -8  -3   3      109.79      119.68      5.70 o 
  -7  -3   3      223.68      261.30     10.88 o 
  -6  -3   3      229.66      301.71      9.84 o 
  -5  -3   3      263.58      316.91      8.64 o 
  -4  -3   3      554.34      721.21     10.53 o 
  -3  -3   3      151.68      125.98     18.57 o 
  -2  -3   3      444.25      423.81      5.01 o 
  -1  -3   3      541.08      550.75      5.35 o 
   0  -3   3       96.04       82.38      2.76 o 
   1  -3   3     1463.03     1275.41      9.33 o 
   2  -3   3        6.79       11.92      0.69 o 
   3  -3   3     1499.61     1341.39     12.43 o 
   4  -3   3       76.14       64.94      2.42 o 
   5  -3   3       55.58       48.53      1.55 o 
   6  -3   3        0.95       -4.49      6.04 o 
  -8  -2   3        7.30       -9.33      9.33 o 
  -7  -2   3       19.46       23.14      2.25 o 
  -6  -2   3       15.91       14.16      1.90 o 
  -5  -2   3      189.79      211.39      7.43 o 
  -4  -2   3        5.94        0.52      4.32 o 
  -3  -2   3      400.23      557.83      8.12 o 
  -2  -2   3     7457.30     8317.45   1171.79 o 
  -1  -2   3     5083.55     4108.09     42.14 o 
   0  -2   3      572.85      470.79      4.49 o 
   1  -2   3        0.51        0.35      1.55 o 
   2  -2   3       72.52       59.24      2.42 o 
   3  -2   3       25.76       24.35      1.04 o 
   4  -2   3        7.66        7.08      0.86 o 
   5  -2   3      326.43      305.51      7.77 o 
   6  -2   3        0.11        5.35      5.18 o 
   7  -2   3       92.96       79.27      3.45 o 
  -8  -1   3       11.77       16.75      9.33 o 
  -7  -1   3        1.08       -1.04      7.60 o 
  -6  -1   3      921.21     1083.54     16.75 o 
  -5  -1   3       34.80       45.59      1.73 o 
  -4  -1   3       66.88       88.77      3.63 o 
  -3  -1   3      130.42      170.46      5.53 o 
  -2  -1   3      103.01      169.94      4.66 o 
  -1  -1   3      181.24      189.41     22.28 o 
   0  -1   3        1.77        0.69      1.38 o 
   1  -1   3      843.15      831.74      5.35 o 
   2  -1   3       10.80       12.95      0.52 o 
   3  -1   3      181.66      177.71      3.80 o 
   4  -1   3        3.56        2.42      2.59 o 
   5  -1   3      216.82      186.86      5.70 o 
   6  -1   3      147.10      142.31      5.18 o 
   7  -1   3      184.55      140.58      5.87 o 
   8  -1   3       86.34       60.27      3.45 o 
  -7   0   3        0.19       -8.81      8.81 o 
  -6   0   3       69.13       75.13      3.28 o 
  -5   0   3       12.94        6.56      5.70 o 
  -4   0   3      637.27      741.76     11.23 o 
  -3   0   3       15.00       12.43      1.21 o 
  -2   0   3     3823.17     4996.99     19.17 o 
  -1   0   3       16.86       25.56      1.04 o 
   0   0   3       45.34       17.63    196.45 o 
   1   0   3        2.59        0.86      1.38 o 
   2   0   3     2119.65     2394.01      9.33 o 
   3   0   3      139.71      130.39      3.28 o 
   4   0   3        1.93       -2.42      2.42 o 
   5   0   3      153.99      125.56      4.66 o 
   6   0   3       29.55       23.31      1.21 o 
   7   0   3       20.95       19.69      1.55 o 
   8   0   3        6.22        8.98      6.04 o 
  -7   1   3       43.33       56.47      3.11 o 
  -6   1   3       13.17       13.30      2.25 o 
  -5   1   3      267.76      315.36     10.19 o 
  -4   1   3      179.18      181.68      7.25 o 
  -3   1   3     1119.04     1496.47     14.51 o 
  -2   1   3      133.34      210.18      5.53 o 
  -1   1   3     1492.79     1724.10     10.88 o 
   0   1   3       19.61       35.92      1.38 o 
   1   1   3        3.26        7.28      0.32 o 
   2   1   3    12669.47    16740.81     66.66 o 
   3   1   3     1688.42     1934.97      9.67 o 
   4   1   3     1925.12     1930.82     11.40 o 
   5   1   3      120.15      111.74      4.14 o 
   6   1   3       50.43       50.43      2.42 o 
   7   1   3        8.52        6.39      4.32 o 
   8   1   3       35.74       35.23      1.90 o 
   9   1   3        9.37        5.70      7.43 o 
  -6   2   3       74.21       86.35      4.14 o 
  -5   2   3       65.48       86.87      3.11 o 
  -4   2   3        5.67        1.73      5.70 o 
  -3   2   3       21.74       17.96      1.38 o 
  -2   2   3      121.89      117.78      4.49 o 
  -1   2   3     2322.30     2644.78     15.89 o 
   0   2   3        1.37        4.49      3.45 o 
   1   2   3       32.05       25.91      1.21 o 
   2   2   3    13559.96    13702.96    359.40 o 
   3   2   3      609.68      687.01      5.87 o 
   4   2   3     2829.48     3234.90     14.33 o 
   5   2   3       97.69      100.00      3.80 o 
   6   2   3      337.82      286.34      6.39 o 
   7   2   3       13.67       15.03      1.21 o 
   8   2   3       12.01       12.26      1.55 o 
   9   2   3       96.91       77.20      3.28 o 
  -6   3   3       56.42       54.57      3.28 o 
  -5   3   3       44.52       58.03      2.59 o 
  -4   3   3       26.40       25.91      2.07 o 
  -3   3   3      220.77      250.77      8.98 o 
  -2   3   3      576.71      683.90     11.05 o 
  -1   3   3      161.60      213.29      6.74 o 
   0   3   3       54.89       42.31      2.07 o 
   1   3   3     2268.88     2341.34     15.03 o 
   2   3   3      538.97      490.30      7.60 o 
   3   3   3       26.40       25.65      4.06 o 
   4   3   3     1582.94     1635.67     10.53 o 
   5   3   3      202.35      232.80      5.18 o 
   6   3   3        9.00        7.43      1.04 o 
   7   3   3       23.47       19.00      1.21 o 
   8   3   3        0.13        3.11      5.01 o 
   9   3   3       35.06       27.11      2.07 o 
  -5   4   3        0.66        3.28      9.33 o 
  -4   4   3       96.05      113.81      4.49 o 
  -3   4   3       69.43       79.44      3.45 o 
  -2   4   3       41.89       43.52      2.25 o 
  -1   4   3      140.76      148.01      6.22 o 
   0   4   3      826.17      835.37     11.57 o 
   1   4   3      243.79      235.39      6.91 o 
   2   4   3     1469.30     1272.30     13.30 o 
   3   4   3        0.31       -2.76      4.32 o 
   4   4   3      266.40      267.76      4.28 o 
   5   4   3      245.68      229.52      5.35 o 
   6   4   3       59.29       63.73      2.59 o 
   7   4   3        0.48        2.59      4.32 o 
   8   4   3       55.30       49.39      1.90 o 
   9   4   3        4.97        9.50      6.22 o 
  -4   5   3       17.89       22.80      2.94 o 
  -3   5   3        2.20       10.88      7.25 o 
  -2   5   3      442.76      428.48     12.43 o 
  -1   5   3       30.02       34.37      1.90 o 
   0   5   3       87.48       83.07      3.45 o 
   1   5   3      338.92      335.74      8.81 o 
   2   5   3       89.43       80.31      3.28 o 
   3   5   3      321.21      278.92      7.94 o 
   4   5   3       81.80       73.23      3.11 o 
   5   5   3       62.70       67.42      8.03 o 
   6   5   3       59.22       53.88      2.42 o 
   7   5   3       56.95       54.40      1.90 o 
   8   5   3        0.94        3.97      5.18 o 
   9   5   3        0.00       -6.39      6.39 o 
  -3   6   3       35.55       42.48      3.11 o 
  -2   6   3       45.72       56.13      2.76 o 
  -1   6   3       28.81       27.11      2.07 o 
   0   6   3      200.18      210.18      8.81 o 
   1   6   3       70.05       69.77      2.59 o 
   2   6   3      141.56      142.31      5.70 o 
   3   6   3       97.86       91.53      3.97 o 
   4   6   3       35.96       38.34      1.73 o 
   5   6   3        0.23        4.32      6.22 o 
   6   6   3       38.78       34.46      1.24 o 
   7   6   3       20.66       17.27      1.38 o 
   8   6   3       17.79       17.27      1.55 o 
   9   6   3        2.46        2.94      6.74 o 
   0   7   3       19.32        9.15      8.12 o 
   1   7   3        0.32       -0.52      7.08 o 
   2   7   3      533.89      518.46     13.30 o 
   3   7   3      340.01      339.19     10.88 o 
   4   7   3       24.04       24.35      2.07 o 
   5   7   3        0.20        0.17      6.56 o 
   6   7   3        7.70        6.04      2.25 o 
   7   7   3       12.39       11.07      1.31 o 
   8   7   3        0.97        4.14      5.70 o 
   9   7   3       26.81       19.86      2.25 o 
   0   8   3       52.40       66.15      3.11 o 
   1   8   3        5.84       14.16      8.64 o 
   2   8   3        0.52       -3.11      7.94 o 
   3   8   3        6.12        4.49      2.25 o 
   4   8   3      180.05      177.54      7.77 o 
   5   8   3       58.07       58.72      2.76 o 
   6   8   3        0.04        5.35      8.12 o 
   7   8   3        0.66       -4.14      8.46 o 
   8   8   3        4.33        6.91      6.39 o 
   9   8   3        6.40       11.57      7.25 o 
   3   9   3       15.97       -2.59     10.19 o 
   4   9   3        0.15       -9.67      9.67 o 
   5   9   3       23.22       22.11      2.94 o 
   6   9   3       16.07       14.51      2.94 o 
  -5 -10   4        5.91        7.25      2.07 o 
  -8  -9   4        0.91        2.76      7.25 o 
  -7  -9   4       60.12       63.55      2.59 o 
  -6  -9   4       17.72       17.10      1.90 o 
  -5  -9   4        3.00        8.12      6.22 o 
  -4  -9   4       17.97       15.54      1.90 o 
  -3  -9   4       16.94       21.59      1.90 o 
  -2  -9   4       23.74       25.56      2.07 o 
  -1  -9   4        0.04        8.12      6.22 o 
  -8  -8   4        1.49        1.04      6.39 o 
  -7  -8   4       31.35       29.70      1.90 o 
  -6  -8   4       66.87       60.45      2.25 o 
  -5  -8   4        0.08        3.97      4.84 o 
  -4  -8   4       65.74       56.30      2.42 o 
  -3  -8   4        0.03       -5.01      5.01 o 
  -2  -8   4       16.19       17.96      1.55 o 
  -1  -8   4        5.63       -2.42      5.35 o 
   1  -8   4        3.50       10.53      6.22 o 
  -8  -7   4       61.38       61.31      3.28 o 
  -7  -7   4       19.14       17.93      1.33 o 
  -6  -7   4        0.04        1.90      3.97 o 
  -5  -7   4       21.00       19.34      1.21 o 
  -4  -7   4      122.79      111.91      5.01 o 
  -3  -7   4       27.75       30.91      1.38 o 
  -2  -7   4       53.57       53.88      2.42 o 
  -1  -7   4       28.94       25.91      1.38 o 
   0  -7   4        5.24       -2.07      4.84 o 
   1  -7   4       29.01       26.77      1.73 o 
   2  -7   4      119.09      121.06      5.35 o 
  -8  -6   4        2.27       -7.08      9.15 o 
  -7  -6   4       17.07       16.06      2.25 o 
  -6  -6   4       68.08       69.77      4.92 o 
  -5  -6   4       58.82       55.78      2.42 o 
  -4  -6   4      472.87      481.84      8.12 o 
  -3  -6   4      806.24      752.30      9.84 o 
  -2  -6   4       12.70        6.04      3.45 o 
  -1  -6   4       14.11       13.82      1.04 o 
   0  -6   4        8.95        5.53      1.04 o 
   1  -6   4       26.04       24.01      1.38 o 
   2  -6   4       18.46       21.42      1.55 o 
   3  -6   4       35.86       33.16      1.90 o 
   4  -6   4       10.31       12.26      2.07 o 
  -8  -5   4      364.77      381.85     14.51 o 
  -7  -5   4       12.63       15.72      2.25 o 
  -6  -5   4        1.45       -1.04      6.39 o 
  -5  -5   4      262.91      270.34     11.40 o 
  -4  -5   4        5.13        7.08      0.86 o 
  -3  -5   4       84.25       77.20      3.28 o 
  -2  -5   4       36.08       31.26      1.21 o 
  -1  -5   4      105.56       94.64      3.80 o 
   0  -5   4      210.16      177.54      5.18 o 
   1  -5   4       67.34       59.76      2.59 o 
   2  -5   4       30.98       32.64      1.55 o 
   3  -5   4      279.86      237.47      8.81 o 
   4  -5   4       61.82       48.18      1.90 o 
   5  -5   4       10.27        9.15      7.43 o 
  -8  -4   4      350.36      377.87     14.33 o 
  -7  -4   4        1.12        2.42      7.08 o 
  -6  -4   4      280.93      306.72     10.19 o 
  -5  -4   4      257.33      264.06      8.46 o 
  -4  -4   4     1695.30     1591.09    179.52 o 
  -3  -4   4     1637.23     1598.37     11.05 o 
  -2  -4   4     3690.46     3530.92     15.37 o 
  -1  -4   4       19.62       17.44      0.69 o 
   0  -4   4       92.68       74.61      3.11 o 
   1  -4   4       44.85       44.21      1.90 o 
   2  -4   4       88.61       91.36      3.63 o 
   3  -4   4       23.56       23.49      1.21 o 
   4  -4   4      326.81      284.44      8.81 o 
   5  -4   4        9.26       11.92      1.73 o 
   6  -4   4       11.27        7.08      7.43 o 
  -8  -3   4       14.73       17.44      2.59 o 
  -7  -3   4      150.79      188.07      7.08 o 
  -6  -3   4     1300.12     1550.01     18.82 o 
  -5  -3   4       25.28       30.40      1.55 o 
  -4  -3   4        1.10        6.74      4.66 o 
  -3  -3   4        0.00        7.04      2.25 o 
  -2  -3   4      250.83      269.42      4.14 o 
  -1  -3   4     3038.74     3059.09     12.61 o 
   0  -3   4       13.44       19.69      0.86 o 
   1  -3   4       31.38       33.85      1.38 o 
   2  -3   4       72.81       56.47      2.25 o 
   3  -3   4      109.28       95.33      3.80 o 
   4  -3   4       31.98       33.16      1.38 o 
   5  -3   4      178.09      160.79      6.91 o 
   6  -3   4      190.42      159.58      7.08 o 
  -8  -2   4        0.56        1.90      8.81 o 
  -7  -2   4       74.31       77.72      2.76 o 
  -6  -2   4       57.64       69.94      3.11 o 
  -5  -2   4       23.83       25.91      1.55 o 
  -4  -2   4        3.29        4.32      1.21 o 
  -3  -2   4      127.52      161.65      5.70 o 
  -2  -2   4       89.12      129.10     16.32 o 
  -1  -2   4     1073.45     1047.62      6.39 o 
   0  -2   4       50.31       50.43      2.07 o 
   1  -2   4        1.36        2.94      0.52 o 
   2  -2   4      103.95       99.13      3.11 o 
   3  -2   4        6.92        3.63      2.42 o 
   4  -2   4      188.83      152.67      5.01 o 
   5  -2   4      278.79      249.21      7.25 o 
   6  -2   4      105.80       87.73      3.45 o 
   7  -2   4       54.59       44.21      2.25 o 
  -8  -1   4       12.54       17.27      2.94 o 
  -7  -1   4        0.15       -7.60      7.60 o 
  -6  -1   4        6.16        8.46      6.39 o 
  -5  -1   4        5.39        3.45      5.18 o 
  -4  -1   4       14.44       19.17      1.38 o 
  -3  -1   4      269.71      418.29      7.43 o 
  -2  -1   4     2869.06     3879.09     16.75 o 
  -1  -1   4        2.47        3.67      0.95 o 
   0  -1   4      370.05      336.94      3.28 o 
   1  -1   4      670.33      653.68      5.01 o 
   2  -1   4       61.62       60.96      2.42 o 
   3  -1   4        3.43        2.76      2.07 o 
   4  -1   4      264.97      211.73      4.84 o 
   5  -1   4       91.08       86.87      2.94 o 
   6  -1   4       45.74       39.38      2.07 o 
   7  -1   4       28.73       23.83      1.73 o 
   8  -1   4       72.15       59.93      2.59 o 
  -7   0   4       60.74       59.06      2.94 o 
  -6   0   4      381.79      385.30     12.09 o 
  -5   0   4      376.06      402.05     10.36 o 
  -4   0   4     1075.66     1357.10     14.85 o 
  -3   0   4      191.66      218.64      6.39 o 
  -2   0   4     1478.08     1888.51     12.43 o 
  -1   0   4      123.19      112.26      3.80 o 
   0   0   4      446.06      562.98     26.16 o 
   1   0   4        6.24        7.77      0.52 o 
   2   0   4     2097.24     2245.83      9.33 o 
   3   0   4      173.38      180.47      3.63 o 
   4   0   4      501.36      475.11      6.39 o 
   5   0   4      695.88      575.45      8.29 o 
   6   0   4      393.48      320.19      7.77 o 
   7   0   4       42.99       41.79      1.73 o 
   8   0   4        4.64       -3.63      6.39 o 
  -7   1   4       43.00       53.88      2.94 o 
  -6   1   4        4.66        5.87      7.25 o 
  -5   1   4       36.53       40.93      2.25 o 
  -4   1   4       93.43       90.84      3.97 o 
  -3   1   4     2552.01     3211.07     20.55 o 
  -2   1   4      447.58      542.29      7.94 o 
  -1   1   4      108.10      123.48      4.32 o 
   0   1   4      180.75      182.55      4.14 o 
   1   1   4      285.84      281.64      8.12 o 
   2   1   4      912.68     1039.50      6.22 o 
   3   1   4      468.45      741.41      6.22 o 
   4   1   4     2525.58     3273.42     14.85 o 
   5   1   4        2.30       -0.52      2.76 o 
   6   1   4       32.41       36.79      1.21 o 
   7   1   4       13.02        7.94      1.38 o 
   8   1   4        0.24       -0.35      5.53 o 
   9   1   4       35.47       24.35      2.42 o 
  -6   2   4        0.02        1.55      8.46 o 
  -5   2   4       13.56        0.17      7.43 o 
  -4   2   4       11.28       12.09      1.55 o 
  -3   2   4      135.26      178.58      7.08 o 
  -2   2   4      372.68      548.33      9.15 o 
  -1   2   4       66.60       78.41      3.80 o 
   0   2   4      422.30      395.32      6.39 o 
   1   2   4      265.59      317.95      5.53 o 
   2   2   4      534.16      615.03     79.53 o 
   3   2   4       53.31       70.29      2.59 o 
   4   2   4     3210.60     3776.85     15.72 o 
   5   2   4        7.47        8.64      0.86 o 
   6   2   4       38.40       34.54      1.21 o 
   7   2   4        2.32        2.59      4.14 o 
   8   2   4       16.56       14.16      1.55 o 
   9   2   4        2.52        0.52      7.25 o 
  -6   3   4       13.46       17.96      2.94 o 
  -5   3   4       11.58       -3.63      8.46 o 
  -4   3   4        9.63        4.32      7.08 o 
  -3   3   4       60.67       68.74      2.94 o 
  -2   3   4        0.06        4.32      1.38 o 
  -1   3   4     1008.16     1132.93     12.61 o 
   0   3   4       23.48       15.72      1.21 o 
   1   3   4        0.73        3.11      3.45 o 
   2   3   4       17.52       19.17      1.04 o 
   3   3   4       15.19       12.20      1.38 o 
   4   3   4        0.02        3.80      2.42 o 
   5   3   4       54.33       68.39      2.94 o 
   6   3   4      100.53      113.12      4.66 o 
   7   3   4       70.56       65.97      2.94 o 
   8   3   4      169.61      151.98      5.87 o 
   9   3   4        2.86        0.00      6.56 o 
  -5   4   4       12.24       19.00     10.36 o 
  -4   4   4      256.23      243.68     11.05 o 
  -3   4   4        1.38        4.66      6.22 o 
  -2   4   4      324.12      317.60      9.67 o 
  -1   4   4        9.65        5.01      4.84 o 
   0   4   4      167.64      214.84      7.08 o 
   1   4   4      187.70      180.65      6.04 o 
   2   4   4     1161.71     1080.26     12.26 o 
   3   4   4      657.22      589.26      9.84 o 
   4   4   4     2356.68     2034.78     10.31 o 
   5   4   4      461.13      401.71      6.56 o 
   6   4   4        1.64        5.87      3.45 o 
   7   4   4       96.48      107.59      4.49 o 
   8   4   4      131.01      112.60      5.18 o 
   9   4   4        2.84        9.15      6.39 o 
  -4   5   4        2.23        4.32     10.02 o 
  -3   5   4        3.82        8.46      7.77 o 
  -2   5   4       57.81       62.17      2.94 o 
  -1   5   4       86.99       84.45      3.28 o 
   0   5   4       41.72       46.80      2.07 o 
   1   5   4      545.36      530.89     10.36 o 
   2   5   4       32.70       27.29      1.38 o 
   3   5   4        0.98        2.76      1.21 o 
   4   5   4        3.09        5.01      4.49 o 
   5   5   4        9.38        8.01      1.12 o 
   6   5   4        1.75        0.35      3.45 o 
   7   5   4        1.51        1.04      3.97 o 
   8   5   4       14.90        6.39      5.87 o 
   9   5   4        1.12        0.69      6.74 o 
  -3   6   4        1.18        2.94      9.33 o 
  -2   6   4       27.73       34.02      2.59 o 
  -1   6   4       51.99       51.47      2.25 o 
   0   6   4       27.68       28.32      2.07 o 
   1   6   4      250.44      251.97      8.98 o 
   2   6   4      588.57      549.02     11.92 o 
   3   6   4      460.48      436.59     10.88 o 
   4   6   4        8.44        0.17      5.53 o 
   5   6   4       18.71        5.87      6.56 o 
   6   6   4      133.96      115.58      8.38 o 
   7   6   4        1.11        2.25      4.32 o 
   8   6   4        0.00       -1.55      5.35 o 
   9   6   4       29.57       20.90      2.07 o 
  -1   7   4      103.19      134.88      5.87 o 
   0   7   4       92.11       90.67      3.45 o 
   1   7   4        0.92        3.28      6.56 o 
   2   7   4      445.25      465.44     12.95 o 
   3   7   4      115.59      110.70      4.14 o 
   4   7   4       27.11       27.98      2.07 o 
   5   7   4       34.47       31.95      2.07 o 
   6   7   4        3.80        7.43      6.91 o 
   7   7   4      110.06       93.63      4.40 o 
   8   7   4       37.33       29.70      1.90 o 
   9   7   4       99.49       71.50      2.94 o 
   0   8   4        0.22      -10.19     10.19 o 
   1   8   4        6.35       -1.04      8.64 o 
   2   8   4       11.22       11.05      8.12 o 
   3   8   4       71.63       71.50      3.11 o 
   4   8   4      193.79      177.19      7.08 o 
   5   8   4       37.22       43.87      2.76 o 
   6   8   4       88.90       81.17      2.94 o 
   7   8   4       18.18       16.23      2.76 o 
   8   8   4        4.69        1.55      6.74 o 
   9   8   4       13.07       11.23      2.42 o 
   3   9   4       14.62       15.37      2.76 o 
   4   9   4        6.16        5.01      9.33 o 
   5   9   4        2.06       12.78      8.98 o 
   6   9   4        0.87        6.04      9.33 o 
  -7  -9   5       18.20       21.24      2.07 o 
  -6  -9   5        8.53        9.15      1.90 o 
  -5  -9   5        4.53        9.50      6.04 o 
  -4  -9   5        1.12       -3.63      6.04 o 
  -3  -9   5        0.02       -5.87      5.87 o 
  -2  -9   5        2.57        9.33      6.22 o 
  -1  -9   5        7.52       10.71      2.07 o 
  -8  -8   5        4.49       -5.70      7.08 o 
  -7  -8   5        0.01        0.52      5.87 o 
  -6  -8   5        1.76       -0.35      5.35 o 
  -5  -8   5       87.74       74.61      2.94 o 
  -4  -8   5       10.46       11.05      1.55 o 
  -3  -8   5       37.14       39.38      1.73 o 
  -2  -8   5       15.30       18.82      1.55 o 
  -1  -8   5        1.17        1.21      5.18 o 
   0  -8   5       16.52       20.72      1.90 o 
   1  -8   5       65.34       68.74      2.42 o 
  -8  -7   5       14.68       12.09     10.02 o 
  -7  -7   5        2.60        8.63      4.18 o 
  -6  -7   5        6.44        3.63      4.66 o 
  -5  -7   5       98.87       92.22      3.97 o 
  -4  -7   5       62.93       58.37      2.59 o 
  -3  -7   5        5.17        4.84      1.04 o 
  -2  -7   5        9.88       11.92      1.21 o 
  -1  -7   5       67.45       67.70      2.76 o 
   0  -7   5        0.86        3.80      5.01 o 
   1  -7   5      129.47      127.11      5.18 o 
   2  -7   5       14.84       10.53      2.07 o 
  -8  -6   5        0.39        8.81      8.98 o 
  -7  -6   5        0.13       -2.25      8.12 o 
  -6  -6   5        2.07        1.19      3.42 o 
  -5  -6   5       46.79       50.77      2.25 o 
  -4  -6   5       62.54       71.50      2.94 o 
  -3  -6   5      755.20      695.13      9.67 o 
  -2  -6   5      102.37      101.03      3.97 o 
  -1  -6   5        2.73       -1.73      3.28 o 
   0  -6   5      184.87      162.86      6.04 o 
   1  -6   5       70.17       74.09      2.94 o 
   2  -6   5       66.34       75.30      3.11 o 
   3  -6   5       30.24       29.19      1.90 o 
   4  -6   5        1.23       -1.73      6.74 o 
  -8  -5   5      118.78      134.36      6.04 o 
  -7  -5   5      299.54      332.80     12.61 o 
  -6  -5   5       21.06       21.24      1.90 o 
  -5  -5   5        2.87        2.00      2.59 o 
  -4  -5   5       10.79       11.57      0.86 o 
  -3  -5   5       14.26       16.23      0.86 o 
  -2  -5   5       38.57       39.20      1.73 o 
  -1  -5   5      206.59      187.38      5.01 o 
   0  -5   5       53.03       48.36      2.25 o 
   1  -5   5        9.71        7.43      1.04 o 
   2  -5   5      496.73      460.94      9.33 o 
   3  -5   5      135.33      118.47      5.53 o 
   4  -5   5       17.50       10.36      6.04 o 
   5  -5   5        7.04        5.87      2.07 o 
  -8  -4   5        0.07       -7.77      9.33 o 
  -7  -4   5        2.02        5.70      7.25 o 
  -6  -4   5       96.59      119.17      4.32 o 
  -5  -4   5        1.00        1.04      1.55 o 
  -4  -4   5       63.51       58.26      5.01 o 
  -3  -4   5      652.45      625.88      7.43 o 
  -2  -4   5     1565.03     1438.79     10.19 o 
  -1  -4   5     1197.14     1131.03      9.50 o 
   0  -4   5      381.61      332.11      5.53 o 
   1  -4   5       23.55       17.44      0.86 o 
   2  -4   5        2.53        3.28      2.94 o 
   3  -4   5       32.92       28.67      1.38 o 
   4  -4   5       50.07       45.94      2.59 o 
   5  -4   5        1.69       -0.69      5.87 o 
   6  -4   5       14.21        5.53      7.60 o 
  -8  -3   5        7.67        2.25      8.98 o 
  -7  -3   5      152.79      169.42      6.56 o 
  -6  -3   5       68.44       71.33      2.76 o 
  -5  -3   5      230.67      257.50      8.46 o 
  -4  -3   5      103.42      125.04      5.35 o 
  -3  -3   5       16.27       21.75      1.73 o 
  -2  -3   5      263.97      267.00      4.32 o 
  -1  -3   5     3856.42     4002.05     42.48 o 
   0  -3   5      608.00      593.75      6.22 o 
   1  -3   5      914.84      824.83      7.94 o 
   2  -3   5       88.17       73.05      2.94 o 
   3  -3   5        0.03        3.11      2.94 o 
   4  -3   5      192.71      166.14      6.22 o 
   5  -3   5       69.85       63.90      2.94 o 
   6  -3   5       69.41       50.60      2.25 o 
  -8  -2   5        2.71        8.29      9.50 o 
  -7  -2   5       77.47       94.99      3.80 o 
  -6  -2   5      781.83      906.86     15.37 o 
  -5  -2   5        8.96        8.29      1.55 o 
  -4  -2   5      373.09      498.77      9.33 o 
  -3  -2   5        5.42        2.07      1.21 o 
  -2  -2   5     4810.83     5736.01    386.60 o 
  -1  -2   5       64.38       62.69      2.25 o 
   0  -2   5      255.62      256.98      3.63 o 
   1  -2   5       46.12       44.90      1.73 o 
   2  -2   5       77.04       72.36      2.94 o 
   3  -2   5      453.09      379.60      6.22 o 
   4  -2   5        0.04        3.28      3.11 o 
   5  -2   5       15.59       16.58      1.21 o 
   6  -2   5      113.46       89.11      3.45 o 
   7  -2   5      102.25       82.55      3.28 o 
  -8  -1   5        4.57        6.74      9.84 o 
  -7  -1   5        0.00        3.80      7.25 o 
  -6  -1   5      112.71      125.56      5.01 o 
  -5  -1   5      131.12      169.94      6.22 o 
  -4  -1   5      565.57      658.69     10.36 o 
  -3  -1   5      158.73      199.47      5.87 o 
  -2  -1   5     3791.85     4717.56     19.00 o 
  -1  -1   5       14.40       18.31      0.54 o 
   0  -1   5      464.72      528.13      4.14 o 
   1  -1   5      593.24      564.57      4.84 o 
   2  -1   5        3.85        4.32      0.52 o 
   3  -1   5       62.54       57.34      2.42 o 
   4  -1   5        2.47        4.32      2.42 o 
   5  -1   5       18.67       13.64      1.04 o 
   6  -1   5       19.94        7.77      4.84 o 
   7  -1   5      160.00      160.44      6.56 o 
   8  -1   5        9.86        6.91      8.12 o 
  -7   0   5       45.85       50.77      2.76 o 
  -6   0   5        0.25        7.08      6.91 o 
  -5   0   5      499.85      532.44     11.40 o 
  -4   0   5        0.71       -1.21      4.66 o 
  -3   0   5       57.74       96.20      3.80 o 
  -2   0   5       12.29       16.41      1.04 o 
  -1   0   5       25.33       32.12      1.38 o 
   0   0   5       80.70       82.96      1.98 o 
   1   0   5      112.70      113.12      2.42 o 
   2   0   5     6685.16     7466.82     50.60 o 
   3   0   5        7.13       11.05      0.69 o 
   4   0   5       61.11       41.45      1.90 o 
   5   0   5       17.46       18.13      0.86 o 
   6   0   5        0.87        5.18      3.63 o 
   7   0   5       25.86       25.39      1.55 o 
   8   0   5        0.43       -0.52      6.56 o 
  -7   1   5       13.27       15.54      2.76 o 
  -6   1   5       10.91       11.23      7.60 o 
  -5   1   5      135.95      128.32      6.04 o 
  -4   1   5      178.56      189.28      7.43 o 
  -3   1   5        0.00       -1.21      4.49 o 
  -2   1   5     2488.24     3439.21     18.82 o 
  -1   1   5        4.39        5.01      3.63 o 
   0   1   5       63.73       65.45      2.59 o 
   1   1   5      371.70      394.95     10.36 o 
   2   1   5        8.80        7.25      0.52 o 
   3   1   5     1325.93     1401.83      8.64 o 
   4   1   5        0.75        0.52      2.42 o 
   5   1   5      155.11      199.13      5.01 o 
   6   1   5      334.97      308.10      7.25 o 
   7   1   5       62.71       57.16      2.07 o 
   8   1   5        5.68        2.23      4.02 o 
   9   1   5        0.17        5.18      7.77 o 
  -6   2   5       22.93       21.24      2.76 o 
  -5   2   5      141.20      155.78      6.91 o 
  -4   2   5       75.35       77.72      3.11 o 
  -3   2   5      367.06      478.91     10.02 o 
  -2   2   5      143.25      154.22      5.87 o 
  -1   2   5      549.17      609.82      8.46 o 
   0   2   5     1923.15     1814.77     12.43 o 
   1   2   5     4231.53     4529.14     18.13 o 
   2   2   5     4090.97     4211.75     37.48 o 
   3   2   5      633.74      748.50      6.39 o 
   4   2   5       71.95       96.89      3.45 o 
   5   2   5        1.96        0.35      2.59 o 
   6   2   5      700.41      657.31      9.33 o 
   7   2   5       37.93       34.71      1.38 o 
   8   2   5       13.80        7.77      5.87 o 
   9   2   5       43.05       38.69      2.42 o 
  -6   3   5       59.85       70.64      3.28 o 
  -5   3   5       10.40       14.51      8.46 o 
  -4   3   5       16.33       14.85      2.07 o 
  -3   3   5       61.07       62.35      2.59 o 
  -2   3   5        0.83        5.01      4.66 o 
  -1   3   5      664.36      668.53     10.02 o 
   0   3   5      222.72      255.95      6.56 o 
   1   3   5     1155.17     1161.77     11.23 o 
   2   3   5      399.70      368.20      7.08 o 
   3   3   5      114.84      115.45      3.71 o 
   4   3   5     2777.92     2773.79     13.99 o 
   5   3   5      384.60      430.20      6.91 o 
   6   3   5     1027.04     1109.96     11.74 o 
   7   3   5        5.59        5.01      4.14 o 
   8   3   5        8.51        6.04      5.53 o 
   9   3   5        5.91        6.74      7.08 o 
  -5   4   5        2.27       -8.64     10.19 o 
  -4   4   5        6.36       -5.01      8.46 o 
  -3   4   5       12.76        8.29      6.91 o 
  -2   4   5       11.94       14.33      1.73 o 
  -1   4   5        2.51        5.70      1.38 o 
   0   4   5       49.58       53.88      2.25 o 
   1   4   5       18.94       22.28      1.21 o 
   2   4   5      986.60      870.94     11.40 o 
   3   4   5       15.04       17.62      1.21 o 
   4   4   5        2.91       -0.10      2.26 o 
   5   4   5       13.87       18.13      0.86 o 
   6   4   5       32.37       39.38      1.55 o 
   7   4   5        2.30        3.28      4.49 o 
   8   4   5       66.22       65.97      2.25 o 
   9   4   5       15.66       11.57      7.25 o 
  -4   5   5       33.22       40.07      3.11 o 
  -3   5   5       12.08       20.21      2.42 o 
  -2   5   5       26.02       27.63      2.07 o 
  -1   5   5      145.36      163.90      6.22 o 
   0   5   5       60.19       66.49      3.11 o 
   1   5   5        4.55        4.14      4.49 o 
   2   5   5        0.43       -4.49      4.49 o 
   3   5   5       15.17        9.67      1.38 o 
   4   5   5      116.55      102.93      3.97 o 
   5   5   5       53.44       46.10      1.65 o 
   6   5   5       71.06       64.59      2.59 o 
   7   5   5       26.80       28.15      1.38 o 
   8   5   5        8.42        8.98      6.04 o 
   9   5   5       75.49       70.46      2.59 o 
  -3   6   5       33.59       37.65      3.11 o 
  -2   6   5        0.15        1.21      7.77 o 
  -1   6   5       36.19       41.28      2.25 o 
   0   6   5       14.10       13.13      1.90 o 
   1   6   5      483.98      503.60     12.26 o 
   2   6   5       18.29       21.93      1.73 o 
   3   6   5     1285.10     1214.62     16.58 o 
   4   6   5       58.38       65.97      2.07 o 
   5   6   5        1.27        7.60      5.70 o 
   6   6   5       12.19       13.96      3.37 o 
   7   6   5        7.98        6.91      4.49 o 
   8   6   5        0.35        5.18      5.18 o 
   9   6   5        0.04       10.88      6.91 o 
  -1   7   5       10.26       10.19      2.59 o 
   0   7   5       12.22       15.20      2.25 o 
   1   7   5       12.52        8.12      7.43 o 
   2   7   5       32.98       35.06      2.07 o 
   3   7   5       66.48       68.05      2.25 o 
   4   7   5       44.66       46.63      2.25 o 
   5   7   5       75.60       66.84      3.28 o 
   6   7   5       33.83       25.56      2.42 o 
   7   7   5       26.19       23.27      1.33 o 
   8   7   5        1.73        7.77      5.53 o 
   9   7   5       13.79        6.56      7.60 o 
   0   8   5        9.59        2.25      9.84 o 
   1   8   5        3.80        5.01      8.98 o 
   2   8   5       69.89       81.17      3.63 o 
   3   8   5        6.76        9.84      8.29 o 
   4   8   5        1.16        3.45      8.12 o 
   5   8   5      211.04      198.78      9.15 o 
   6   8   5       18.35       21.93      2.59 o 
   7   8   5        1.40       -9.15      9.15 o 
   8   8   5       18.03       13.47      2.07 o 
   9   8   5       21.40       17.10      2.42 o 
   3   9   5       42.93       48.88      3.11 o 
   4   9   5        4.29        9.84      9.50 o 
   5   9   5        8.03        8.46      2.76 o 
  -7  -9   6        0.64       -4.84      7.25 o 
  -6  -9   6        5.59        7.43      6.56 o 
  -5  -9   6        0.17        3.97      6.22 o 
  -4  -9   6        0.23        0.69      6.56 o 
  -3  -9   6        0.20       -6.22      6.39 o 
  -2  -9   6        2.28       -6.91      6.91 o 
  -1  -9   6       16.77       27.63      2.25 o 
  -8  -8   6        0.02       -7.77      7.77 o 
  -7  -8   6       14.37       16.92      1.73 o 
  -6  -8   6        0.71        4.32      5.01 o 
  -5  -8   6       13.21        5.70      5.35 o 
  -4  -8   6      369.69      338.84     10.02 o 
  -3  -8   6       26.13       20.38      1.55 o 
  -2  -8   6       33.36       33.50      1.73 o 
  -1  -8   6        5.02        2.25      5.35 o 
   0  -8   6       13.59       14.33      1.90 o 
   1  -8   6        2.84       10.53      6.91 o 
  -8  -7   6       51.87       59.93      3.28 o 
  -7  -7   6        4.73        8.27      4.47 o 
  -6  -7   6        2.33       -3.97      4.66 o 
  -5  -7   6       20.56       17.44      1.38 o 
  -4  -7   6       37.93       35.06      1.73 o 
  -3  -7   6       45.58       34.37      1.55 o 
  -2  -7   6      318.71      294.11      7.94 o 
  -1  -7   6        3.93        7.60      4.32 o 
   0  -7   6        9.51        2.07      5.01 o 
   1  -7   6       26.17       23.14      1.73 o 
   2  -7   6      192.93      208.97      8.29 o 
  -8  -6   6        5.48        8.64      9.50 o 
  -7  -6   6       26.66       34.20      2.42 o 
  -6  -6   6       18.04       18.01      1.04 o 
  -5  -6   6       18.51       21.76      1.21 o 
  -4  -6   6       15.67       19.86      1.04 o 
  -3  -6   6      374.05      383.23      7.94 o 
  -2  -6   6      441.05      403.61      7.94 o 
  -1  -6   6       14.65       17.96      1.04 o 
   0  -6   6       50.11       56.65      2.25 o 
   1  -6   6        0.93       -3.28      4.32 o 
   2  -6   6        5.68        7.25      4.84 o 
   3  -6   6       28.84       26.08      1.90 o 
   4  -6   6       75.20       74.61      3.45 o 
  -8  -5   6      100.61      113.12      5.35 o 
  -7  -5   6       17.36       23.83      2.42 o 
  -6  -5   6        6.47        2.59      6.56 o 
  -5  -5   6       25.36       22.02      1.99 o 
  -4  -5   6      148.65      132.81      4.84 o 
  -3  -5   6        1.16        1.04      2.59 o 
  -2  -5   6       80.99       95.85      3.97 o 
  -1  -5   6       32.28       23.66      0.86 o 
   0  -5   6        9.39        8.29      0.86 o 
   1  -5   6       20.25       16.41      1.04 o 
   2  -5   6      198.58      185.83      6.74 o 
   3  -5   6       39.07       37.30      1.55 o 
   4  -5   6       15.15       13.30      1.73 o 
   5  -5   6       14.48       15.03      2.25 o 
  -8  -4   6        8.08       11.23      9.15 o 
  -7  -4   6      298.64      317.95     12.26 o 
  -6  -4   6        3.61       10.19      1.90 o 
  -5  -4   6      184.94      198.09      7.77 o 
  -4  -4   6       59.40       54.77      3.28 o 
  -3  -4   6       52.71       51.47      2.42 o 
  -2  -4   6      112.00       92.05      3.80 o 
  -1  -4   6       57.80       44.21      1.73 o 
   0  -4   6       80.81       84.62      3.28 o 
   1  -4   6       17.62       17.10      0.86 o 
   2  -4   6        5.11        4.84      0.86 o 
   3  -4   6      385.22      360.60      8.12 o 
   4  -4   6       47.80       37.30      1.55 o 
   5  -4   6        2.82        2.07      1.73 o 
   6  -4   6        0.77        4.32      8.12 o 
  -8  -3   6       14.45       15.20      2.76 o 
  -7  -3   6       62.46       70.64      2.94 o 
  -6  -3   6        3.57        4.14      1.90 o 
  -5  -3   6      141.45      177.19      7.25 o 
  -4  -3   6      126.81      155.95      6.39 o 
  -3  -3   6      186.51      200.68     18.31 o 
  -2  -3   6       46.04       42.48      1.73 o 
  -1  -3   6      276.09      293.77      4.66 o 
   0  -3   6        2.42        2.94      2.25 o 
   1  -3   6      694.78      717.58      7.60 o 
   2  -3   6       15.78       17.10      0.86 o 
   3  -3   6        7.50        6.22      0.86 o 
   4  -3   6       54.78       46.98      1.73 o 
   5  -3   6        0.71       -0.52      4.66 o 
   6  -3   6       60.30       55.78      2.59 o 
  -8  -2   6        4.15       -1.73      9.84 o 
  -7  -2   6      249.27      259.92     10.71 o 
  -6  -2   6       31.75       34.71      2.07 o 
  -5  -2   6        7.56       -0.17      5.35 o 
  -4  -2   6       58.96       73.40      2.94 o 
  -3  -2   6       11.43       18.82      1.21 o 
  -2  -2   6      606.49      622.38     49.13 o 
  -1  -2   6      918.57      825.87      6.22 o 
   0  -2   6      737.54      735.20      6.04 o 
   1  -2   6     1269.42     1273.00      8.64 o 
   2  -2   6      604.93      577.00      6.56 o 
   3  -2   6       20.66       12.95      0.86 o 
   4  -2   6       88.99       75.13      2.76 o 
   5  -2   6      290.02      233.49      7.43 o 
   6  -2   6        1.42        1.38      5.18 o 
   7  -2   6       71.17       52.85      2.42 o 
  -7  -1   6        0.07       -4.66      7.77 o 
  -6  -1   6       81.85       83.59      3.63 o 
  -5  -1   6       47.32       46.46      1.90 o 
  -4  -1   6        9.03       12.78      1.38 o 
  -3  -1   6      808.33     1112.21     11.57 o 
  -2  -1   6       12.66       10.71      1.04 o 
  -1  -1   6      104.18      111.94      6.91 o 
   0  -1   6     1381.89     1411.68      7.25 o 
   1  -1   6      300.17      298.26      3.97 o 
   2  -1   6      225.23      187.38      3.80 o 
   3  -1   6      356.58      391.17      5.87 o 
   4  -1   6      213.58      177.54      5.01 o 
   5  -1   6        0.24        0.00      3.45 o 
   6  -1   6       16.15       13.82      1.38 o 
   7  -1   6        0.52        1.90      5.87 o 
   8  -1   6        4.25       -3.97      7.94 o 
  -7   0   6        7.98       12.09      2.59 o 
  -6   0   6      207.03      231.25      9.33 o 
  -5   0   6        0.07        2.94      5.70 o 
  -4   0   6       31.83       44.04      1.73 o 
  -3   0   6      184.28      245.76      7.08 o 
  -2   0   6      444.08      561.63      7.77 o 
  -1   0   6     1327.20     1569.18     10.53 o 
   0   0   6      114.66       77.08      5.35 o 
   1   0   6      286.76      359.05      3.80 o 
   2   0   6      216.10      232.11      3.63 o 
   3   0   6      135.90      189.63      3.97 o 
   4   0   6       53.86       55.78      2.25 o 
   5   0   6        2.89        5.35      0.86 o 
   6   0   6      210.88      179.27      6.56 o 
   7   0   6       32.07       27.98      1.55 o 
   8   0   6       35.20       32.47      2.07 o 
  -6   1   6       19.51       21.76      2.42 o 
  -5   1   6        4.57       -1.55      6.39 o 
  -4   1   6      143.58      183.41      7.60 o 
  -3   1   6       84.99      141.79      6.04 o 
  -2   1   6      124.69      148.18      5.70 o 
  -1   1   6        4.79        5.35      0.86 o 
   0   1   6      123.65      151.81      4.49 o 
   1   1   6      285.80      270.86     13.38 o 
   2   1   6       11.33       16.92      0.69 o 
   3   1   6     1339.27     1577.64      9.50 o 
   4   1   6      386.68      481.50      6.39 o 
   5   1   6       22.43       21.76      1.04 o 
   6   1   6      263.28      271.49      6.91 o 
   7   1   6       42.15       43.18      1.90 o 
   8   1   6       14.33       14.85      1.73 o 
   9   1   6        4.35       -6.39      8.12 o 
  -6   2   6        1.81       -6.04      8.64 o 
  -5   2   6      212.00      222.10      9.15 o 
  -4   2   6       72.82       62.52      2.94 o 
  -3   2   6      189.80      225.72      7.77 o 
  -2   2   6      711.63      784.94     10.88 o 
  -1   2   6     3450.22     4064.57     20.72 o 
   0   2   6     4655.43     4935.68     20.55 o 
   1   2   6     2608.23     2497.29     14.16 o 
   2   2   6      204.33      205.65      4.49 o 
   3   2   6     1133.72     1253.83      8.46 o 
   4   2   6     1093.04     1273.69      9.67 o 
   5   2   6      222.91      213.46      5.18 o 
   6   2   6      201.13      224.34      6.39 o 
   7   2   6      452.11      399.29      9.15 o 
   8   2   6       15.78       16.41      1.73 o 
   9   2   6        8.32       10.88      7.43 o 
  -5   3   6       11.56        0.35      8.81 o 
  -4   3   6       19.75       25.21      2.07 o 
  -3   3   6        0.25        0.69      5.18 o 
  -2   3   6      208.69      235.05      7.60 o 
  -1   3   6      311.81      379.08      8.46 o 
   0   3   6        2.93       15.03      1.21 o 
   1   3   6      152.39      141.44      5.18 o 
   2   3   6      187.96      160.61      5.35 o 
   3   3   6       90.75      102.68      3.20 o 
   4   3   6      661.59      699.10      7.60 o 
   5   3   6        0.00       -1.90      2.76 o 
   6   3   6      922.92      948.49     11.05 o 
   7   3   6       12.13       15.03      1.38 o 
   8   3   6       61.03       65.97      2.94 o 
   9   3   6       56.96       53.71      2.25 o 
  -4   4   6       81.62      102.59      4.32 o 
  -3   4   6       79.24       81.17      3.80 o 
  -2   4   6      115.54      116.23      5.18 o 
  -1   4   6        6.87        6.56      4.84 o 
   0   4   6      283.32      260.61      7.60 o 
   1   4   6       24.93       19.34      1.38 o 
   2   4   6      332.36      290.83      7.60 o 
   3   4   6        0.16       -4.49      4.49 o 
   4   4   6       45.89       49.14      3.63 o 
   5   4   6       83.70       74.09      3.28 o 
   6   4   6      454.34      460.43      8.29 o 
   7   4   6       22.83       23.66      1.38 o 
   8   4   6       39.98       33.16      1.90 o 
   9   4   6        2.30        5.18      7.08 o 
  -3   5   6       25.91       25.04      2.59 o 
  -2   5   6       23.30       25.39      2.07 o 
  -1   5   6       55.52       56.13      2.42 o 
   0   5   6      880.90      825.18     13.82 o 
   1   5   6       32.36       32.47      1.55 o 
   2   5   6      457.71      408.10      9.50 o 
   3   5   6      251.01      247.48      7.77 o 
   4   5   6       27.70       27.29      1.55 o 
   5   5   6      243.74      226.64      7.34 o 
   6   5   6       53.06       55.44      2.25 o 
   7   5   6        4.49        4.32      1.38 o 
   8   5   6      120.71      112.08      4.49 o 
   9   5   6       44.43       49.39      2.59 o 
  -2   6   6       12.63       14.85      2.59 o 
   0   6   6       10.45        7.08      1.90 o 
   1   6   6       51.44       49.39      1.90 o 
   2   6   6       14.24       17.96      1.73 o 
   3   6   6      113.36      109.67      5.18 o 
   4   6   6      130.15      119.86      4.84 o 
   5   6   6       22.77       21.42      1.90 o 
   6   6   6        1.30        0.15      3.48 o 
   7   6   6       17.32       14.51      1.38 o 
   8   6   6       41.39       39.03      1.73 o 
   9   6   6        6.62        1.55      7.25 o 
  -1   7   6       69.55       77.03      2.94 o 
   0   7   6      223.76      264.41     10.71 o 
   1   7   6        5.69        6.39      7.43 o 
   2   7   6        2.74       -0.52      7.08 o 
   3   7   6       46.06       40.93      2.07 o 
   4   7   6       92.79       95.85      3.45 o 
   5   7   6       25.98       25.91      2.25 o 
   6   7   6       11.89        7.94      8.12 o 
   7   7   6        7.84        9.29      4.20 o 
   8   7   6       37.68       25.73      1.90 o 
   9   7   6       67.53       55.09      2.76 o 
   1   8   6       12.87       20.55      2.59 o 
   2   8   6       15.54       17.27      2.42 o 
   3   8   6       16.01       13.47      8.29 o 
   4   8   6      416.04      396.70     14.33 o 
   5   8   6       42.37       45.59      2.59 o 
   6   8   6       15.22       13.64      9.50 o 
   7   8   6       34.79       33.33      2.94 o 
   8   8   6        0.03        1.04      6.56 o 
   9   8   6        3.06        3.80      7.94 o 
  -7  -9   7        7.33        2.94      8.12 o 
  -6  -9   7       17.81       18.31      2.07 o 
  -5  -9   7        5.93        0.35      6.91 o 
  -4  -9   7       18.82       16.58      2.07 o 
  -3  -9   7        4.82        2.07      6.39 o 
  -2  -9   7        0.14        2.25      6.39 o 
  -1  -9   7        7.68        7.08      7.43 o 
  -8  -8   7        5.87       11.92      7.25 o 
  -7  -8   7       13.61        8.98      6.56 o 
  -6  -8   7        0.09       -4.66      5.87 o 
  -5  -8   7      253.04      253.53      9.50 o 
  -4  -8   7       45.89       46.46      2.42 o 
  -3  -8   7       92.70       92.91      3.97 o 
  -2  -8   7        1.18       -1.04      5.18 o 
  -1  -8   7        5.73        9.84      5.53 o 
   0  -8   7        1.27        1.73      6.22 o 
   1  -8   7       10.85       13.99      7.60 o 
  -7  -7   7       83.45       86.68      6.04 o 
  -6  -7   7       49.16       52.67      2.59 o 
  -5  -7   7      195.88      187.04      7.60 o 
  -4  -7   7        0.10        1.90      3.97 o 
  -3  -7   7      184.72      162.17      6.56 o 
  -2  -7   7       58.64       46.63      1.73 o 
  -1  -7   7       11.36       10.88      1.21 o 
   0  -7   7       22.38       20.55      1.55 o 
   1  -7   7       41.92       36.09      1.90 o 
   2  -7   7       59.58       59.58      2.42 o 
  -7  -6   7        2.58        8.98      7.94 o 
  -6  -6   7      113.81      126.43     10.28 o 
  -5  -6   7      104.18       95.68      4.14 o 
  -4  -6   7      206.26      204.65      6.22 o 
  -3  -6   7      386.12      355.42      7.77 o 
  -2  -6   7       49.96       37.13      1.55 o 
  -1  -6   7        3.78        5.87      3.28 o 
   0  -6   7       34.20       29.88      1.21 o 
   1  -6   7       12.55        8.64      1.21 o 
   2  -6   7        0.61        4.14      5.01 o 
   3  -6   7        3.33        6.91      6.22 o 
  -8  -5   7        3.42        2.94      9.50 o 
  -7  -5   7       69.78       75.47      3.28 o 
  -6  -5   7        6.26       -2.42      7.08 o 
  -5  -5   7        7.13        4.92      0.98 o 
  -4  -5   7        5.27        5.18      0.86 o 
  -3  -5   7        2.20        3.28      2.76 o 
  -2  -5   7        0.24        1.73      2.76 o 
  -1  -5   7       17.50       17.44      0.86 o 
   0  -5   7      235.63      219.85      5.87 o 
   1  -5   7        1.65        0.86      1.04 o 
   2  -5   7      213.52      185.66      6.91 o 
   3  -5   7       32.67       28.84      1.55 o 
   4  -5   7        0.02       -4.84      5.87 o 
   5  -5   7       38.07       40.24      2.59 o 
  -8  -4   7       24.82       27.81      2.94 o 
  -7  -4   7      111.84      128.15      5.18 o 
  -6  -4   7        3.49        5.70      6.04 o 
  -5  -4   7       30.58       29.36      1.73 o 
  -4  -4   7      207.67      216.17     12.18 o 
  -3  -4   7      181.60      165.45      4.49 o 
  -2  -4   7      882.64      867.49      8.64 o 
  -1  -4   7      229.11      216.57      4.84 o 
   0  -4   7        8.72        2.42      2.42 o 
   1  -4   7        0.00        0.52      2.59 o 
   2  -4   7        0.62        3.11      3.11 o 
   3  -4   7       18.09       15.72      1.21 o 
   4  -4   7        3.21        3.11      4.84 o 
   5  -4   7       56.14       44.56      1.90 o 
  -8  -3   7       27.79       35.23      2.94 o 
  -7  -3   7        0.52        3.28      7.25 o 
  -6  -3   7      285.37      323.82     11.05 o 
  -5  -3   7      505.89      547.47     11.23 o 
  -4  -3   7       12.72       13.30      1.38 o 
  -3  -3   7        0.00        1.84      2.25 o 
  -2  -3   7      403.84      389.62      5.35 o 
  -1  -3   7       12.73       17.44      0.86 o 
   0  -3   7       20.40       25.73      0.86 o 
   1  -3   7       21.17       22.11      1.21 o 
   2  -3   7      196.74      145.59      4.49 o 
   3  -3   7       94.51       91.53      3.63 o 
   4  -3   7       40.20       38.17      1.55 o 
   5  -3   7       32.48       31.09      1.73 o 
   6  -3   7       22.05       20.03      2.07 o 
  -8  -2   7      106.64      119.34      5.18 o 
  -7  -2   7        5.72        6.91      8.29 o 
  -6  -2   7       11.08       16.23      1.90 o 
  -5  -2   7      109.56      115.37      4.49 o 
  -4  -2   7     2134.61     2648.23     19.69 o 
  -3  -2   7      313.83      352.66      7.60 o 
  -2  -2   7     2948.83     3096.47    277.97 o 
  -1  -2   7      338.45      275.29      3.97 o 
   0  -2   7      679.22      699.45      6.22 o 
   1  -2   7      210.62      239.19      4.32 o 
   2  -2   7      316.46      293.94      5.18 o 
   3  -2   7      200.05      205.17      5.01 o 
   4  -2   7      158.43      193.60      5.87 o 
   5  -2   7       20.47       21.76      1.21 o 
   6  -2   7        1.38        1.21      5.35 o 
   7  -2   7      111.94      116.06      4.84 o 
  -7  -1   7        1.29       -3.11      8.12 o 
  -6  -1   7       78.41       83.24      3.45 o 
  -5  -1   7       56.33       55.78      2.59 o 
  -4  -1   7     3333.25     4233.30     25.04 o 
  -3  -1   7      109.26      194.46      6.22 o 
  -2  -1   7       72.22       76.85      2.94 o 
  -1  -1   7      332.37      343.72     17.18 o 
   0  -1   7        6.13        6.56      0.52 o 
   1  -1   7      791.24      813.95      6.39 o 
   2  -1   7     1938.43     1913.38     10.71 o 
   3  -1   7      110.66      107.77      3.80 o 
   4  -1   7       19.91       17.44      0.86 o 
   5  -1   7       46.06       40.76      1.90 o 
   6  -1   7       29.07       21.76      1.38 o 
   7  -1   7       86.59       81.86      3.63 o 
   8  -1   7       37.23       29.36      2.59 o 
  -7   0   7       39.24       49.74      2.76 o 
  -6   0   7      117.18      128.15      5.18 o 
  -5   0   7      231.03      254.05      8.98 o 
  -4   0   7        0.28       -1.38      4.66 o 
  -3   0   7       73.17      136.09      5.53 o 
  -2   0   7     1803.84     2242.38     14.85 o 
  -1   0   7       18.55       22.62      1.21 o 
   0   0   7      101.31       64.36     75.56 o 
   1   0   7     2253.49     2211.29      9.33 o 
   2   0   7       51.66       49.74      2.07 o 
   3   0   7      362.50      377.01      5.35 o 
   4   0   7        0.88        1.04      2.42 o 
   5   0   7       48.25       44.38      1.90 o 
   6   0   7      146.49      169.42      6.39 o 
   7   0   7       15.54       16.58      1.55 o 
   8   0   7       41.42       37.99      2.25 o 
  -6   1   7      321.95      327.96     12.61 o 
  -5   1   7      221.41      255.77      9.67 o 
  -4   1   7       51.22       55.09      2.59 o 
  -3   1   7      202.98      254.56      7.25 o 
  -2   1   7     1996.95     2607.30     17.27 o 
  -1   1   7      702.19      747.29      8.46 o 
   0   1   7      278.93      323.99      5.70 o 
   1   1   7      308.06      287.60     14.08 o 
   2   1   7      746.70      711.19      5.87 o 
   3   1   7     2392.94     2708.33     12.61 o 
   4   1   7       19.48       24.87      1.21 o 
   5   1   7       14.44       16.75      0.86 o 
   6   1   7        0.11        1.90      3.63 o 
   7   1   7      117.96       99.48      4.49 o 
   8   1   7        0.04       -1.04      6.04 o 
   9   1   7        8.85       -3.63      8.98 o 
  -6   2   7        1.51       -5.53      9.15 o 
  -5   2   7       58.48       71.67      2.94 o 
  -4   2   7       58.59       53.71      2.59 o 
  -3   2   7       17.82       17.27      1.55 o 
  -2   2   7      283.26      275.81      7.60 o 
  -1   2   7      178.28      214.67      6.22 o 
   0   2   7       91.69      129.01      4.84 o 
   1   2   7      816.75      939.85      9.50 o 
   2   2   7     1008.28     1069.50     26.42 o 
   3   2   7      132.99      140.93      3.63 o 
   4   2   7       97.73      100.69      3.63 o 
   5   2   7      269.42      289.45      5.87 o 
   6   2   7       54.44       54.92      2.07 o 
   7   2   7       22.40       23.49      1.38 o 
   8   2   7       14.82       11.74      1.73 o 
   9   2   7        0.13        0.86      2.07 o 
  -5   3   7        0.42        5.01      2.42 o 
  -4   3   7        1.15        7.43      7.08 o 
  -3   3   7        7.16       10.53      1.73 o 
  -2   3   7      104.98      105.52      4.49 o 
  -1   3   7     2008.21     2185.21     17.96 o 
   0   3   7       86.39       66.15      2.59 o 
   1   3   7      292.52      318.98      7.08 o 
   2   3   7       73.11       81.52      3.28 o 
   3   3   7       66.37       72.08      4.23 o 
   4   3   7      178.47      171.32      4.49 o 
   5   3   7       11.31       15.20      0.86 o 
   6   3   7      583.94      620.35      9.67 o 
   7   3   7       51.36       44.90      2.07 o 
   8   3   7      130.20      104.83      4.32 o 
   9   3   7       37.65       41.28      2.25 o 
  -4   4   7       82.67       91.53      3.28 o 
  -3   4   7       16.62       12.78      7.25 o 
  -2   4   7      161.23      156.47      6.56 o 
  -1   4   7        2.95        2.76      4.84 o 
   0   4   7      127.24      131.43      5.53 o 
   1   4   7        8.71        4.14      4.66 o 
   2   4   7      532.35      551.61      9.67 o 
   3   4   7      537.53      531.06      9.67 o 
   4   4   7       59.50       54.50      2.76 o 
   5   4   7       15.20       17.44      0.86 o 
   6   4   7       87.95       87.39      3.80 o 
   7   4   7       59.97       66.66      2.59 o 
   8   4   7        3.72        8.29      5.87 o 
   9   4   7        0.51       -6.22      6.91 o 
  -3   5   7       15.18       17.44      2.42 o 
  -2   5   7      259.08      273.04     11.23 o 
  -1   5   7       46.41       50.60      2.07 o 
   0   5   7       97.22       89.46      3.97 o 
   1   5   7        1.98       -4.84      4.84 o 
   2   5   7       20.28       24.87      1.55 o 
   3   5   7      261.45      242.48      7.94 o 
   4   5   7       17.89       17.44      1.55 o 
   5   5   7        0.08       -2.80      2.82 o 
   6   5   7       13.13        9.84      1.04 o 
   7   5   7      342.25      287.21      8.29 o 
   8   5   7        9.44       13.30      1.73 o 
   9   5   7        2.66        2.76      7.60 o 
  -2   6   7        2.39       -8.29      8.29 o 
  -1   6   7        1.20        5.87      7.08 o 
   0   6   7        8.04        8.12      1.90 o 
   1   6   7        0.55       -1.38      5.87 o 
   2   6   7      308.39      275.63      9.67 o 
   3   6   7      156.82      147.14      5.87 o 
   5   6   7        4.41        2.07      6.22 o 
   6   6   7       95.84       91.08      2.85 o 
   7   6   7       41.91       39.03      1.73 o 
   8   6   7       10.85        1.04      6.22 o 
   9   6   7       47.51       41.79      2.42 o 
  -1   7   7        4.55       -2.76      9.15 o 
   0   7   7        6.48        8.64      2.42 o 
   1   7   7        3.70        9.15      7.60 o 
   2   7   7      108.26      117.44      5.53 o 
   3   7   7      304.22      275.46     11.05 o 
   4   7   7       13.49       13.13      2.07 o 
   5   7   7      416.29      373.38     12.78 o 
   6   7   7        1.11       10.19      7.25 o 
   7   7   7        4.16       -2.55      8.81 o 
   8   7   7       39.78       36.27      2.07 o 
   9   7   7       27.29       18.82      2.42 o 
   1   8   7       14.82       20.72      2.76 o 
   2   8   7        9.56        0.35      8.81 o 
   3   8   7        3.57       11.40      8.29 o 
   4   8   7      136.61      140.93      5.35 o 
   5   8   7      167.30      173.74      7.08 o 
   6   8   7       57.56       62.35      2.94 o 
   8   8   7        0.06        5.87      6.74 o 
   9   8   7        1.53        2.42      8.29 o 
  -7  -9   8        0.30       13.64      7.77 o 
  -6  -9   8        1.27       -3.63      6.91 o 
  -5  -9   8       27.93       28.84      2.07 o 
  -4  -9   8        6.84        8.64      6.22 o 
  -3  -9   8        1.67        7.77      6.39 o 
  -2  -9   8       14.35       15.20      2.07 o 
  -8  -8   8        0.21        7.08      7.08 o 
  -7  -8   8        2.70        2.76      6.39 o 
  -6  -8   8        0.09       -1.38      5.53 o 
  -5  -8   8        0.63        5.01      5.35 o 
  -4  -8   8      134.09      122.27      5.01 o 
  -3  -8   8       33.09       25.56      1.73 o 
  -2  -8   8        1.67        5.87      5.18 o 
  -1  -8   8        0.21       -5.87      5.87 o 
   0  -8   8       19.06       20.03      2.07 o 
   1  -8   8        1.39        5.53      7.08 o 
  -7  -7   8       53.57       51.41      2.59 o 
  -6  -7   8        1.48       -3.80      5.01 o 
  -5  -7   8       98.16      101.03      3.97 o 
  -4  -7   8       24.43       26.94      1.38 o 
  -3  -7   8       11.01        2.25      4.32 o 
  -2  -7   8      108.23       93.95      3.97 o 
  -1  -7   8      109.12      113.64      4.84 o 
   0  -7   8       35.77       39.20      1.90 o 
   1  -7   8        0.14        5.70      5.35 o 
   2  -7   8       26.95       32.47      2.25 o 
  -7  -6   8      158.67      160.96      6.04 o 
  -6  -6   8        0.63        5.01      3.62 o 
  -5  -6   8       86.35       79.27      3.11 o 
  -4  -6   8        7.69        6.39      1.04 o 
  -3  -6   8      147.59      121.93      5.53 o 
  -2  -6   8      154.69      144.55      5.53 o 
  -1  -6   8        1.85       -2.07      3.45 o 
   0  -6   8      294.93      273.56      7.60 o 
   1  -6   8        3.06        1.90      4.14 o 
   2  -6   8       96.98       92.22      4.14 o 
   3  -6   8        4.09        3.80      6.22 o 
  -8  -5   8       12.64       16.58      2.76 o 
  -7  -5   8       16.99       17.27      2.42 o 
  -6  -5   8        2.91        6.04      6.74 o 
  -5  -5   8        3.54        4.21      3.15 o 
  -4  -5   8       82.60       76.51      2.94 o 
  -3  -5   8        2.20       -2.42      2.94 o 
  -2  -5   8       46.65       43.69      1.73 o 
  -1  -5   8        0.10       -2.76      2.76 o 
   0  -5   8        1.61       -2.76      3.11 o 
   1  -5   8        2.50        0.69      3.45 o 
   2  -5   8       80.41       81.69      3.63 o 
   3  -5   8       28.42       27.63      1.55 o 
   4  -5   8        4.73        8.12      6.22 o 
  -8  -4   8      130.18      159.06      6.22 o 
  -7  -4   8       12.43       11.74      2.42 o 
  -6  -4   8       29.70       37.48      2.07 o 
  -5  -4   8       49.45       59.76      2.42 o 
  -4  -4   8       16.44       13.21      2.42 o 
  -3  -4   8      353.14      323.99      5.87 o 
  -2  -4   8       79.86       87.91      3.63 o 
  -1  -4   8        2.74        1.90      2.42 o 
   0  -4   8        2.51        1.21      2.59 o 
   1  -4   8       67.47       61.83      2.59 o 
   2  -4   8        9.14        5.87      3.63 o 
   3  -4   8        0.94        5.01      3.80 o 
   4  -4   8       35.21       32.47      1.73 o 
   5  -4   8        1.12       -3.45      6.22 o 
  -8  -3   8       18.48       25.73      2.94 o 
  -7  -3   8       28.64       33.33      2.59 o 
  -6  -3   8        2.33        2.25      6.74 o 
  -5  -3   8       43.83       63.90      2.59 o 
  -4  -3   8      729.52      874.57     12.61 o 
  -3  -3   8      117.34      100.83      4.32 o 
  -2  -3   8        6.71        6.56      0.69 o 
  -1  -3   8      528.56      471.83      6.04 o 
   0  -3   8      111.21      108.80      3.45 o 
   1  -3   8      950.96      945.55      9.15 o 
   2  -3   8        0.36        3.80      2.59 o 
   3  -3   8        7.90        3.97      3.45 o 
   4  -3   8        0.01        3.97      3.80 o 
   5  -3   8        8.12       -0.17      5.18 o 
   6  -3   8        3.62        0.69      6.39 o 
  -8  -2   8       34.44       29.01      3.11 o 
  -7  -2   8       40.26       51.12      2.59 o 
  -6  -2   8        0.06       -2.42      6.74 o 
  -5  -2   8      193.36      205.52      8.29 o 
  -4  -2   8      415.42      476.66      9.67 o 
  -3  -2   8     1662.59     2042.91     16.41 o 
  -2  -2   8       41.06       34.55      3.89 o 
  -1  -2   8      169.85      155.43      3.45 o 
   0  -2   8       40.77       37.65      1.55 o 
   1  -2   8     1420.91     1429.98      9.84 o 
   2  -2   8      204.05      188.76      4.49 o 
   3  -2   8       70.21       67.70      2.59 o 
   4  -2   8       12.66       16.41      1.04 o 
   5  -2   8       81.26       72.71      3.11 o 
   6  -2   8       43.07       46.11      1.90 o 
   7  -2   8        0.77        0.35      7.08 o 
  -7  -1   8        4.63        2.59      8.64 o 
  -6  -1   8        1.56        5.18      6.56 o 
  -5  -1   8       48.32       59.06      2.76 o 
  -4  -1   8       25.27       40.93      1.73 o 
  -3  -1   8      677.33      804.28     10.88 o 
  -2  -1   8     3076.81     3521.25     19.34 o 
  -1  -1   8     1044.02     1062.67     74.26 o 
   0  -1   8       23.31       32.64      1.38 o 
   1  -1   8       85.75       99.30      2.76 o 
   2  -1   8      514.17      535.03      6.04 o 
   3  -1   8     2324.35     2336.33     13.99 o 
   4  -1   8      159.01      125.04      4.49 o 
   5  -1   8       78.49       88.94      3.63 o 
   6  -1   8       11.45       11.05      1.38 o 
   7  -1   8        0.01        9.33      5.87 o 
   8  -1   8       13.02       12.61      8.12 o 
  -7   0   8      118.29      125.56      5.18 o 
  -6   0   8       13.12       12.43      2.25 o 
  -5   0   8       47.19       43.00      1.90 o 
  -4   0   8       96.69      109.15      5.01 o 
  -3   0   8       38.43       54.57      2.59 o 
  -2   0   8      107.32      122.27      5.01 o 
  -1   0   8      137.80      162.86      4.66 o 
   0   0   8    17019.32    14830.92   1690.07 o 
   1   0   8     1357.44     1319.28      7.77 o 
   2   0   8     2612.45     2795.03     12.26 o 
   3   0   8       40.52       49.57      2.07 o 
   4   0   8       32.97       36.79      1.73 o 
   5   0   8      104.75       81.52      3.45 o 
   6   0   8        2.09        0.86      3.97 o 
   7   0   8        2.77        0.17      5.35 o 
   8   0   8       13.77       16.41      2.07 o 
  -6   1   8        5.18       11.05      8.29 o 
  -5   1   8        8.44        8.46      6.39 o 
  -4   1   8      181.60      215.02      8.29 o 
  -3   1   8      270.67      292.04      7.77 o 
  -2   1   8      229.89      294.98      7.25 o 
  -1   1   8        0.20       -3.80      3.80 o 
   0   1   8       48.51       51.98      2.07 o 
   1   1   8       10.50        9.90      2.42 o 
   2   1   8      700.29      733.47      6.39 o 
   3   1   8      119.62      123.48      3.63 o 
   4   1   8      232.93      248.00      5.01 o 
   5   1   8       52.84       49.22      2.07 o 
   6   1   8       94.56       90.84      3.97 o 
   7   1   8        2.38        5.35      4.49 o 
   8   1   8        0.53        9.33      6.04 o 
  -6   2   8        0.56        8.98      8.81 o 
  -5   2   8      114.13      120.72      5.35 o 
  -4   2   8      159.79      167.35      7.08 o 
  -3   2   8      212.60      258.71      8.29 o 
  -2   2   8      116.27       90.50      3.97 o 
  -1   2   8      476.16      569.92      9.15 o 
   0   2   8      289.42      253.87      6.04 o 
   1   2   8     1119.97     1166.78     10.88 o 
   2   2   8       18.25       13.07      0.57 o 
   3   2   8       35.11       35.23      1.73 o 
   4   2   8      565.43      592.54      7.25 o 
   5   2   8      121.39      111.74      4.49 o 
   6   2   8       66.53       69.77      2.94 o 
   7   2   8        1.81        1.73      4.49 o 
   8   2   8        0.39       -6.04      6.04 o 
   9   2   8       14.73       10.53      7.77 o 
  -5   3   8      111.08      113.64      5.35 o 
  -4   3   8      541.77      542.98     13.82 o 
  -3   3   8       50.44       48.01      1.90 o 
  -2   3   8      319.55      330.21      8.98 o 
  -1   3   8      338.98      312.42      8.12 o 
   0   3   8       44.14       58.03      2.42 o 
   1   3   8      257.75      305.34      7.08 o 
   2   3   8      327.34      356.63      7.60 o 
   3   3   8      142.42      140.34     12.61 o 
   4   3   8      149.12      149.39      4.32 o 
   5   3   8      101.62      120.55      4.49 o 
   6   3   8      202.55      193.60      6.39 o 
   7   3   8      162.84      130.39      6.04 o 
   8   3   8        4.79       -1.55      6.04 o 
   9   3   8       11.40       11.92      2.07 o 
  -4   4   8      370.35      396.18     14.51 o 
  -3   4   8        5.41        5.01      7.08 o 
  -2   4   8       18.37       17.27      1.73 o 
  -1   4   8       16.23       20.90      1.55 o 
   0   4   8      233.39      211.22      7.25 o 
   1   4   8     2278.22     2302.31     18.82 o 
   2   4   8      208.10      214.84      7.08 o 
   3   4   8      429.05      403.78      8.81 o 
   4   4   8      124.74      130.74      4.06 o 
   5   4   8       71.41       77.72      3.28 o 
   6   4   8       55.07       51.12      2.42 o 
   7   4   8       16.55       16.75      1.38 o 
   8   4   8      711.19      691.68     13.13 o 
   9   4   8        7.91       -7.94      7.94 o 
  -3   5   8      252.34      284.27     10.36 o 
  -2   5   8        7.25       11.40      2.07 o 
  -1   5   8      246.44      261.99     10.02 o 
   0   5   8      200.03      207.93      8.12 o 
   1   5   8       19.46        8.12      5.35 o 
   2   5   8        1.25       -2.59      4.84 o 
   3   5   8      107.46       95.85      3.80 o 
   4   5   8       77.52       56.99      2.76 o 
   5   5   8       54.06       48.11      1.55 o 
   6   5   8       22.62       21.59      1.21 o 
   7   5   8       19.15       18.65      1.55 o 
   8   5   8      337.52      303.96      9.84 o 
   9   5   8       10.24        7.25      7.77 o 
  -2   6   8        2.31        5.01      8.12 o 
  -1   6   8       81.49       81.86      3.45 o 
   0   6   8       40.54       46.28      2.25 o 
   1   6   8        0.20        1.21      6.56 o 
   2   6   8       56.68       53.71      2.42 o 
   3   6   8       85.05       76.68      3.45 o 
   4   6   8       14.31       15.37      1.73 o 
   5   6   8        2.28        3.28      6.22 o 
   6   6   8        3.51        4.76      3.48 o 
   7   6   8       36.79       36.09      1.90 o 
   8   6   8        6.46        0.35      6.56 o 
   9   6   8        8.75       -4.32      7.77 o 
  -1   7   8        0.00        6.22      9.15 o 
   0   7   8        7.57        9.67      8.12 o 
   1   7   8       53.48       55.09      2.42 o 
   2   7   8        8.84       11.40      7.08 o 
   3   7   8      143.99      151.63      5.87 o 
   4   7   8       43.62       47.67      2.59 o 
   5   7   8       58.95       55.61      2.42 o 
   6   7   8        4.83        8.64      7.60 o 
   7   7   8       30.19       27.79      2.25 o 
   8   7   8        0.19        0.17      6.22 o 
   9   7   8       11.98       12.78      7.25 o 
   1   8   8        4.09        6.22      8.81 o 
   2   8   8        1.69       -8.12      8.12 o 
   3   8   8        8.17        3.63      8.12 o 
   4   8   8        9.35        6.91      2.42 o 
   5   8   8       77.64       95.33      3.80 o 
   6   8   8       96.43       87.22      4.49 o 
   8   8   8       13.50       10.53      7.25 o 
  -7  -9   9        0.02       -7.94      7.94 o 
  -6  -9   9        0.20        2.25      7.08 o 
  -5  -9   9       11.22       12.26      6.91 o 
  -4  -9   9       19.56       24.70      2.07 o 
  -3  -9   9       47.62       59.41      2.42 o 
  -2  -9   9       40.18       44.56      2.42 o 
  -8  -8   9       37.93       37.99      2.59 o 
  -7  -8   9        0.21       -5.87      6.91 o 
  -6  -8   9        3.52       -3.11      6.04 o 
  -5  -8   9       12.42        8.29      1.73 o 
  -4  -8   9       51.54       41.97      2.07 o 
  -3  -8   9       21.10       23.49      1.73 o 
  -2  -8   9        0.99       -3.97      5.87 o 
  -1  -8   9        5.74       10.71      5.70 o 
   0  -8   9        6.21        7.43      6.91 o 
  -7  -7   9      165.88      159.84     10.79 o 
  -6  -7   9        1.71       -0.17      5.01 o 
  -5  -7   9      120.75      111.57      4.66 o 
  -4  -7   9       11.70       15.89      1.38 o 
  -3  -7   9        7.32        3.97      4.32 o 
  -2  -7   9        1.50        5.18      3.97 o 
  -1  -7   9       18.41       19.69      1.55 o 
   0  -7   9        0.29       -5.35      5.35 o 
   1  -7   9        1.75        7.43      5.70 o 
   2  -7   9        0.79        6.04      6.91 o 
  -7  -6   9      500.71      561.98     16.75 o 
  -6  -6   9       25.15       23.03      5.09 o 
  -5  -6   9       29.00       25.56      1.38 o 
  -4  -6   9        0.05        0.86      3.80 o 
  -3  -6   9        1.58        1.04      3.45 o 
  -2  -6   9       24.14       25.04      1.21 o 
  -1  -6   9      344.72      322.09      7.94 o 
   0  -6   9      279.01      254.56      7.60 o 
   1  -6   9        1.43       -0.52      4.84 o 
   2  -6   9       18.74       17.27      1.73 o 
   3  -6   9        7.22       10.19      6.39 o 
  -8  -5   9        0.12        1.04      9.50 o 
  -7  -5   9      185.64      190.66      8.12 o 
  -6  -5   9        4.67       -5.87      7.08 o 
  -5  -5   9       58.63       55.80      1.45 o 
  -4  -5   9        0.77        1.90      3.28 o 
  -3  -5   9        9.78       12.09      0.86 o 
  -2  -5   9       11.57       14.16      0.86 o 
  -1  -5   9      106.99       91.19      3.80 o 
   0  -5   9      375.02      345.75      7.43 o 
   2  -5   9       46.72       40.41      1.73 o 
   3  -5   9       15.41       18.82      1.55 o 
   4  -5   9        0.20        3.28      6.22 o 
  -8  -4   9       16.74        9.84     10.02 o 
  -7  -4   9        7.51       -6.04      8.81 o 
  -6  -4   9       13.46        6.56      7.08 o 
  -5  -4   9       88.65      105.35      4.49 o 
  -4  -4   9      214.70      228.39     19.77 o 
  -3  -4   9      186.94      158.20      4.66 o 
  -2  -4   9      681.93      665.43      8.29 o 
  -1  -4   9       27.11       30.74      1.21 o 
   0  -4   9       90.33       83.42      3.80 o 
   1  -4   9      139.35      127.97      4.84 o 
   2  -4   9        7.25        4.84      3.45 o 
   3  -4   9        9.43        0.69      4.32 o 
   4  -4   9       57.82       57.51      2.94 o 
   5  -4   9       14.87       11.40      6.22 o 
  -8  -3   9        7.19        4.49      9.33 o 
  -7  -3   9       37.53       41.45      2.59 o 
  -6  -3   9        2.85        5.87      6.39 o 
  -5  -3   9      631.91      697.72     12.95 o 
  -4  -3   9      104.46      153.36      6.04 o 
  -3  -3   9      430.65      439.40     17.10 o 
  -2  -3   9       82.27       82.90      3.11 o 
  -1  -3   9      275.77      263.89      4.84 o 
   0  -3   9      324.81      333.49      5.53 o 
   1  -3   9      282.45      283.58      5.53 o 
   2  -3   9      592.64      543.15      8.29 o 
   3  -3   9       17.82       16.75      1.04 o 
   4  -3   9        0.10        1.73      3.97 o 
   5  -3   9       12.89       13.82      1.55 o 
   6  -3   9        1.05        1.73      6.22 o 
  -7  -2   9       57.08       63.90      2.94 o 
  -6  -2   9       39.47       41.45      2.07 o 
  -5  -2   9      156.47      176.16      7.43 o 
  -4  -2   9       58.24       43.35      1.73 o 
  -3  -2   9       60.55       60.10      2.59 o 
  -2  -2   9       14.58       23.60      3.71 o 
  -1  -2   9       84.87       85.49      3.11 o 
   0  -2   9     1763.29     1696.29     10.53 o 
   1  -2   9      593.02      592.20      6.74 o 
   2  -2   9        6.26        7.94      0.69 o 
   3  -2   9      265.17      259.40      5.87 o 
   4  -2   9        8.57        6.39      3.63 o 
   5  -2   9      157.39      165.80      6.74 o 
   6  -2   9        4.65        2.25      5.53 o 
   7  -2   9       22.33       20.72      2.25 o 
  -7  -1   9        6.26        2.07      2.59 o 
  -6  -1   9       50.97       50.08      2.42 o 
  -5  -1   9      132.76      139.20      5.87 o 
  -4  -1   9       35.91       41.28      1.55 o 
  -3  -1   9      196.32      241.78      7.08 o 
  -2  -1   9     3743.43     3890.48     20.90 o 
  -1  -1   9      186.48      200.42     11.74 o 
   0  -1   9     1476.37     1367.46      8.64 o 
   1  -1   9      278.13      239.71      4.14 o 
   2  -1   9      463.37      517.94      6.39 o 
   3  -1   9      242.74      230.04      5.18 o 
   4  -1   9      189.00      180.65      5.53 o 
   5  -1   9       44.57       39.20      1.55 o 
   6  -1   9      169.16      181.68      6.74 o 
   7  -1   9       19.18        7.77      6.56 o 
  -7   0   9       25.07       12.26      9.84 o 
  -6   0   9        8.77        2.59      8.12 o 
  -5   0   9       24.17       19.00      1.90 o 
  -4   0   9      102.94      131.25      5.35 o 
  -3   0   9       10.76        8.12      4.66 o 
  -2   0   9       12.19       24.35      1.21 o 
  -1   0   9       81.18       98.44      3.97 o 
   0   0   9        6.20     -500.41    500.41 o 
   1   0   9      250.50      250.25      3.97 o 
   2   0   9       11.37       10.02      0.69 o 
   3   0   9        1.02        1.55      2.42 o 
   4   0   9      260.65      262.85      5.53 o 
   5   0   9      151.86      134.54      5.53 o 
   6   0   9       17.75       18.48      1.38 o 
   7   0   9        8.54        9.67      1.55 o 
   8   0   9        2.08       -1.90      7.25 o 
  -6   1   9        0.29       -8.46      8.46 o 
  -5   1   9      284.05      284.44     10.88 o 
  -4   1   9       54.29       40.93      2.07 o 
  -3   1   9       28.46       36.44      1.55 o 
  -2   1   9      769.74      864.38     11.05 o 
  -1   1   9      388.76      388.93      7.43 o 
   0   1   9      291.74      330.55      6.39 o 
   1   1   9       11.91       12.62      4.66 o 
   2   1   9      743.82      724.32      6.56 o 
   3   1   9     1341.20     1351.06      9.67 o 
   4   1   9       30.52       28.67      1.21 o 
   5   1   9        5.00       11.57      1.04 o 
   6   1   9       24.15       32.99      1.38 o 
   7   1   9       34.13       30.22      1.55 o 
   8   1   9       67.91       62.17      3.11 o 
  -6   2   9        1.32        3.11      9.15 o 
  -5   2   9      350.94      333.66     12.61 o 
  -4   2   9      117.56      119.86      5.01 o 
  -3   2   9       43.80       47.67      1.90 o 
  -2   2   9      194.04      210.01      6.91 o 
  -1   2   9       72.81       88.08      3.63 o 
   0   2   9      998.18     1093.56     11.40 o 
   1   2   9     3185.24     3482.73     19.00 o 
   2   2   9        7.52        6.89      0.68 o 
   3   2   9       37.49       26.77      1.04 o 
   4   2   9       61.35       65.11      2.94 o 
   5   2   9        5.90        5.01      1.04 o 
   6   2   9       25.03       25.73      1.21 o 
   7   2   9      109.05      104.83      4.32 o 
   8   2   9       47.33       44.56      2.07 o 
   9   2   9       28.42       23.31      2.42 o 
  -5   3   9      124.37      147.14      5.18 o 
  -4   3   9      175.53      171.84      7.60 o 
  -3   3   9      383.75      357.50     11.23 o 
  -2   3   9      225.75      247.66      8.46 o 
  -1   3   9       99.71       89.11      3.97 o 
   0   3   9     1160.03     1206.85     13.30 o 
   1   3   9      656.26      713.96     10.19 o 
   2   3   9      953.82     1015.32     11.92 o 
   3   3   9       63.70       74.99      7.86 o 
   4   3   9      142.57      150.42      4.49 o 
   5   3   9        0.49        2.59      3.11 o 
   6   3   9      312.64      303.78      7.43 o 
   8   3   9       73.84       64.07      2.76 o 
   9   3   9       75.55       68.74      3.63 o 
  -4   4   9       29.16       31.60      2.59 o 
  -3   4   9       77.62       77.54      2.76 o 
  -2   4   9       75.27       77.72      3.63 o 
  -1   4   9       36.61       30.74      1.73 o 
   0   4   9       41.44       42.83      1.73 o 
   1   4   9       54.58       64.59      2.59 o 
   2   4   9      909.29      922.58     12.43 o 
   3   4   9      565.10      583.22     10.19 o 
   4   4   9      308.65      300.41      4.98 o 
   5   4   9        0.74        3.97      3.11 o 
   6   4   9       58.14       65.63      2.94 o 
   7   4   9       99.29      101.89      4.32 o 
   8   4   9      159.92      169.42      6.22 o 
   9   4   9       30.90       30.91      2.42 o 
  -3   5   9       24.01       26.25      2.59 o 
  -2   5   9       97.98       98.10      4.14 o 
  -1   5   9        1.00       -2.59      6.39 o 
   0   5   9      146.82      136.44      5.70 o 
   1   5   9      230.49      206.38      7.94 o 
   2   5   9       23.82       26.60      1.55 o 
   3   5   9       16.17       20.21      1.55 o 
   4   5   9      128.55      118.65      5.53 o 
   5   5   9        7.74       11.08      1.64 o 
   6   5   9       24.33       23.83      1.21 o 
   7   5   9       52.20       55.44      2.42 o 
   8   5   9       10.32       12.78      1.90 o 
   9   5   9        0.04       11.57      7.43 o 
  -2   6   9       21.21       21.93      2.76 o 
   0   6   9       98.65       99.82      3.63 o 
   1   6   9       44.20       53.02      2.59 o 
   2   6   9        7.81        4.66      6.04 o 
   3   6   9        9.54       10.71      1.73 o 
   4   6   9       41.09       39.38      2.07 o 
   5   6   9       15.02        6.22      6.39 o 
   6   6   9        1.00        2.43      1.21 o 
   7   6   9      116.44      113.64      4.32 o 
   8   6   9        5.62        1.04      6.04 o 
   9   6   9       15.76       25.04      2.42 o 
   0   7   9        4.84        0.86      8.29 o 
   1   7   9        6.94        0.86      7.60 o 
   2   7   9        8.43       12.09      7.25 o 
   3   7   9        1.57        1.73      7.25 o 
   4   7   9       46.93       44.04      2.25 o 
   5   7   9        1.85        3.97      7.43 o 
   6   7   9        2.79        0.52      7.94 o 
   7   7   9       16.86       14.08      2.07 o 
   8   7   9       14.35       11.05      6.39 o 
   9   7   9        3.61        7.94      7.43 o 
   2   8   9       73.16       95.85      3.63 o 
   3   8   9        1.71        1.90      7.77 o 
   4   8   9        7.78        3.11      7.94 o 
   5   8   9       20.45       21.42      2.59 o 
   6   8   9       33.91       33.16      2.94 o 
   8   8   9        0.20       -1.55      7.08 o 
  -6  -9  10       25.40       24.01      2.25 o 
  -5  -9  10       15.45       21.07      2.07 o 
  -4  -9  10        3.87        9.84      6.74 o 
  -3  -9  10        3.84       -2.25      7.43 o 
  -2  -9  10        7.82       10.36      7.60 o 
  -8  -8  10        1.32        5.53      7.94 o 
  -7  -8  10        2.12        2.42      7.08 o 
  -6  -8  10        2.16        3.63      6.04 o 
  -5  -8  10        5.02        0.00      6.22 o 
  -4  -8  10        1.58       -2.76      5.53 o 
  -3  -8  10       13.08       10.53      6.04 o 
  -2  -8  10        2.33        2.76      5.87 o 
  -1  -8  10        1.43       -6.39      6.39 o 
   0  -8  10       11.56        6.04      7.60 o 
  -7  -7  10      175.10      149.22      7.25 o 
  -6  -7  10       37.14       40.59      1.73 o 
  -5  -7  10        6.24        5.87      1.55 o 
  -4  -7  10        8.05        6.91      4.49 o 
  -3  -7  10       29.43       31.09      1.38 o 
  -2  -7  10        1.97        1.38      4.32 o 
  -1  -7  10        9.58       11.05      1.38 o 
   0  -7  10       57.01       56.99      1.90 o 
   1  -7  10        8.25        2.94      6.56 o 
   2  -7  10        3.73       -2.07      7.94 o 
  -7  -6  10      123.95      119.34      5.18 o 
  -6  -6  10       51.25       47.81      1.62 o 
  -5  -6  10      298.18      283.92      7.77 o 
  -4  -6  10       23.83       24.01      1.21 o 
  -3  -6  10        4.22        4.84      1.04 o 
  -2  -6  10       15.03       18.48      1.04 o 
  -1  -6  10       30.51       27.11      1.38 o 
   0  -6  10       89.01       73.92      3.45 o 
   1  -6  10        0.95        5.35      4.66 o 
   2  -6  10       11.08        8.29      5.53 o 
   3  -6  10       38.25       35.06      2.25 o 
  -7  -5  10       28.00       29.36      2.59 o 
  -6  -5  10       29.09       34.71      2.42 o 
  -5  -5  10      737.69      743.06     39.81 o 
  -4  -5  10        2.56        2.73      0.99 o 
  -3  -5  10       33.24       36.61      1.73 o 
  -2  -5  10       79.67       86.18      3.63 o 
  -1  -5  10      251.08      213.63      6.22 o 
   0  -5  10       21.33       13.13      1.04 o 
   1  -5  10        2.72        3.97      3.63 o 
   2  -5  10      210.53      201.03      7.25 o 
   3  -5  10       35.19       32.30      1.73 o 
   4  -5  10        8.26       10.71      6.56 o 
  -8  -4  10       78.46       84.45      4.14 o 
  -7  -4  10       22.94        5.87      9.15 o 
  -6  -4  10        1.16       -6.74      6.74 o 
  -5  -4  10      147.72      157.51      6.04 o 
  -4  -4  10       46.51       44.36      2.16 o 
  -3  -4  10      277.95      251.28      5.87 o 
  -2  -4  10        0.31       -2.59      2.76 o 
  -1  -4  10       94.23       98.10      3.97 o 
   0  -4  10      101.34      112.78      4.14 o 
   1  -4  10        2.97        1.04      3.11 o 
   2  -4  10        0.09       -0.35      3.45 o 
   3  -4  10       76.01       66.84      2.59 o 
   4  -4  10       58.84       63.55      2.94 o 
   5  -4  10       13.52        6.91      6.74 o 
  -7  -3  10       12.54       12.61      8.29 o 
  -6  -3  10        8.66        9.15      1.90 o 
  -5  -3  10       73.14       82.90      3.28 o 
  -4  -3  10      247.14      274.60      8.29 o 
  -3  -3  10       28.76       29.85      2.16 o 
  -2  -3  10        0.00       -1.21      2.42 o 
  -1  -3  10        7.56        9.15      0.69 o 
   0  -3  10       23.57       26.94      1.21 o 
   1  -3  10       20.76       19.52      1.04 o 
   2  -3  10      519.11      516.38      8.12 o 
   3  -3  10        7.38        7.60      1.04 o 
   4  -3  10      222.50      196.54      7.25 o 
   5  -3  10        3.00       -0.17      5.53 o 
   6  -3  10       52.67       46.80      2.42 o 
  -7  -2  10      246.98      246.10     10.02 o 
  -6  -2  10        9.85       10.71      6.91 o 
  -5  -2  10      113.79      124.35      5.87 o 
  -4  -2  10      332.41      374.08      9.15 o 
  -3  -2  10      277.31      283.23      7.77 o 
  -2  -2  10        4.24        3.07      1.97 o 
  -1  -2  10     1367.46     1201.15      9.33 o 
   0  -2  10      116.83      103.45      3.45 o 
   1  -2  10        1.75        2.42      0.69 o 
   2  -2  10      160.61      187.21      4.84 o 
   3  -2  10      160.33      164.76      5.18 o 
   4  -2  10      160.21      127.11      5.53 o 
   5  -2  10       39.95       33.50      1.55 o 
   6  -2  10        0.77        3.11      5.35 o 
   7  -2  10        1.81       -0.86      7.94 o 
  -7  -1  10      296.99      318.29     12.43 o 
  -6  -1  10       55.33       64.94      3.45 o 
  -5  -1  10       48.81       63.38      3.11 o 
  -4  -1  10       71.96       87.04      4.14 o 
  -3  -1  10       51.46       46.11      2.59 o 
  -2  -1  10      484.33      521.56      9.84 o 
  -1  -1  10      224.17      209.07     15.80 o 
   0  -1  10      672.42      658.34      6.56 o 
   1  -1  10        9.67       14.51      0.69 o 
   2  -1  10      453.27      459.05      6.22 o 
   3  -1  10       12.25       17.62      0.86 o 
   4  -1  10      195.41      175.29      5.53 o 
   5  -1  10       11.70       15.03      1.21 o 
   6  -1  10       17.87       14.33      1.55 o 
   7  -1  10        2.65        8.12      6.56 o 
  -7   0  10      115.54      131.25      6.04 o 
  -6   0  10        0.89        7.94      2.42 o 
  -5   0  10        7.44        2.76      6.74 o 
  -4   0  10      200.58      196.19      7.94 o 
  -3   0  10      762.49      887.87     12.26 o 
  -2   0  10     1165.73     1299.94     12.95 o 
  -1   0  10     1204.59     1223.08     11.74 o 
   0   0  10    14314.72    13915.16   1239.58 o 
   1   0  10      111.07       98.10      3.11 o 
   2   0  10      728.48      752.30      7.43 o 
   3   0  10      104.41      122.27      3.97 o 
   4   0  10       22.38       19.17      0.86 o 
   5   0  10      324.01      328.65      7.60 o 
   6   0  10       42.44       39.89      2.07 o 
   7   0  10       12.16        8.64      5.87 o 
   8   0  10        0.73       -7.43      7.43 o 
  -6   1  10        3.08        7.25      8.12 o 
  -5   1  10       68.50       63.21      3.45 o 
  -4   1  10      690.60      716.37     13.47 o 
  -3   1  10       42.61       54.23      2.94 o 
  -2   1  10     1132.47     1209.96     13.30 o 
  -1   1  10       46.16       52.85      2.42 o 
   0   1  10     1000.09     1086.48     10.88 o 
   1   1  10       33.51       47.15      1.28 o 
   2   1  10       14.86       17.79      0.69 o 
   3   1  10       23.88       33.68      1.38 o 
   4   1  10       55.40       61.83      2.76 o 
   5   1  10       96.82      100.51      3.45 o 
   6   1  10      504.64      448.68      8.98 o 
   7   1  10        3.47        6.74      4.66 o 
   8   1  10       15.63       16.58      2.07 o 
  -6   2  10        0.00        1.04      9.33 o 
  -5   2  10       18.62       17.44      2.42 o 
  -4   2  10       17.34       11.74      6.91 o 
  -3   2  10        0.89       -3.45      5.35 o 
  -2   2  10       13.44       15.03      1.38 o 
  -1   2  10     1047.92     1194.59     13.13 o 
   0   2  10       76.19       84.97      3.80 o 
   1   2  10     3011.17     3219.01     19.00 o 
   2   2  10      180.98      192.19      4.58 o 
   3   2  10       63.47       74.61      2.76 o 
   4   2  10      575.56      605.15      7.77 o 
   5   2  10        3.58        3.45      3.28 o 
   6   2  10        4.15       -1.55      4.14 o 
   7   2  10       60.17       52.85      2.42 o 
   8   2  10        5.80       -1.04      6.22 o 
   9   2  10        2.89       -7.25      8.81 o 
  -5   3  10       40.46       36.96      2.76 o 
  -4   3  10        0.03        5.35      7.25 o 
  -3   3  10        0.01       -1.04      6.39 o 
  -2   3  10      659.52      661.45     12.26 o 
  -1   3  10        3.43        7.94      4.49 o 
   0   3  10        7.07        5.01      4.49 o 
   1   3  10       21.84       24.01      1.38 o 
   2   3  10      158.59      168.39      6.22 o 
   3   3  10       33.24       30.77      0.91 o 
   4   3  10      182.57      164.76      4.84 o 
   5   3  10       76.77       89.81      3.63 o 
   6   3  10       77.35       68.39      3.11 o 
   7   3  10       52.76       42.48      1.55 o 
   8   3  10       19.16       24.01      1.90 o 
   9   3  10        0.24        7.43      7.77 o 
  -4   4  10       20.37       10.02      8.81 o 
  -3   4  10      545.87      569.92     14.51 o 
  -2   4  10       17.48       17.79      1.90 o 
  -1   4  10       22.79       27.81      1.55 o 
   0   4  10       36.51       43.35      1.90 o 
   1   4  10       93.11      104.49      4.32 o 
   2   4  10        1.55        1.21      4.32 o 
   3   4  10      337.08      348.86      8.81 o 
   4   4  10      184.27      188.45      4.18 o 
   5   4  10       97.67      109.32      3.97 o 
   6   4  10       21.75       23.31      1.21 o 
   7   4  10        5.62        4.32      4.84 o 
   8   4  10       18.98       16.75      1.90 o 
   9   4  10       12.13       13.47      7.94 o 
  -3   5  10        0.70       -3.45      8.12 o 
  -2   5  10       44.36       43.69      2.42 o 
  -1   5  10        3.47       -3.97      6.56 o 
   0   5  10        9.80        6.74      1.73 o 
   1   5  10       43.08       45.42      1.73 o 
   2   5  10       24.31       25.73      1.55 o 
   3   5  10      167.53      169.08      6.74 o 
   4   5  10       79.05       74.95      2.94 o 
   5   5  10        0.17       -0.23      3.02 o 
   6   5  10      171.96      171.67      6.22 o 
   7   5  10       12.75       15.89      1.55 o 
   8   5  10       87.96       79.62      2.94 o 
   9   5  10        2.80       -5.87      7.94 o 
  -2   6  10        0.00        0.69      8.64 o 
  -1   6  10       31.18       26.08      2.42 o 
   0   6  10      147.12      168.39      5.87 o 
   1   6  10        9.99       11.40      6.56 o 
   2   6  10        0.02       -5.35      6.04 o 
   3   6  10       12.74       17.96      1.73 o 
   4   6  10       63.54       56.30      2.07 o 
   5   6  10       86.74       91.53      3.97 o 
   6   6  10       87.95       87.95      7.86 o 
   7   6  10        0.18       -0.69      5.18 o 
   8   6  10       13.04        6.39      6.56 o 
   9   6  10       49.10       51.12      2.59 o 
   0   7  10       36.63       36.44      2.59 o 
   1   7  10      224.97      230.21     10.02 o 
   2   7  10        3.78       10.71      7.60 o 
   3   7  10        7.52        8.46      2.07 o 
   4   7  10       55.03       53.02      2.42 o 
   5   7  10       10.50        6.56      7.94 o 
   6   7  10      104.10      107.94      4.49 o 
   7   7  10       47.51       45.37      1.59 o 
   8   7  10        1.44        3.11      6.56 o 
   9   7  10        1.16       -2.42      8.46 o 
   2   8  10       29.94       26.42      2.76 o 
   3   8  10       23.73       30.40      2.59 o 
   4   8  10       31.07       32.12      2.59 o 
   5   8  10        3.16       13.64      8.46 o 
   6   8  10       57.63       55.27      2.94 o 
   8   8  10        0.08       -3.28      7.08 o 
  -6  -9  11        0.44       -8.29      8.29 o 
  -5  -9  11        2.44       11.05      7.60 o 
  -4  -9  11        8.72       11.23      6.91 o 
  -3  -9  11       15.21       21.76      2.25 o 
  -7  -8  11       51.58       50.60      2.42 o 
  -6  -8  11        0.35        0.00      6.39 o 
  -5  -8  11        0.08       -6.04      6.04 o 
  -4  -8  11       10.93        9.15      1.73 o 
  -3  -8  11        7.80        4.49      1.73 o 
  -2  -8  11       50.94       56.30      2.59 o 
  -1  -8  11        8.08       15.72      1.90 o 
   0  -8  11       52.68       56.65      2.59 o 
  -7  -7  11        0.39       -1.38      6.04 o 
  -6  -7  11       71.87       69.60      2.94 o 
  -5  -7  11        0.54        6.39      4.66 o 
  -4  -7  11        2.61        2.76      4.32 o 
  -3  -7  11       22.88       23.83      1.38 o 
  -2  -7  11       32.73       30.57      1.73 o 
  -1  -7  11       54.78       52.67      2.25 o 
   0  -7  11        7.49        3.11      1.73 o 
   1  -7  11       14.14       18.65      1.90 o 
   2  -7  11        1.25       -1.73      7.43 o 
  -7  -6  11        6.17        9.67      8.98 o 
  -6  -6  11       11.95       10.72      4.29 o 
  -5  -6  11       50.64       44.04      1.90 o 
  -4  -6  11       19.22       19.34      1.21 o 
  -3  -6  11        1.40        2.25      3.63 o 
  -2  -6  11       29.14       30.22      1.21 o 
  -1  -6  11      160.71      137.99      5.70 o 
   0  -6  11       15.32       16.58      1.38 o 
   1  -6  11        3.28        7.43      4.84 o 
   2  -6  11        3.47       -5.18      6.04 o 
   3  -6  11        0.21       -3.80      7.08 o 
  -7  -5  11        0.85        0.00      8.64 o 
  -6  -5  11      213.38      239.02      8.64 o 
  -5  -5  11      182.26      175.97      4.97 o 
  -4  -5  11        0.62        3.28      3.45 o 
  -3  -5  11      196.13      177.88      5.70 o 
  -2  -5  11       82.92       83.42      3.45 o 
  -1  -5  11       17.10       21.24      1.04 o 
   0  -5  11      149.56      134.88      5.53 o 
   1  -5  11       77.81       65.97      2.42 o 
   2  -5  11       81.51       75.47      3.11 o 
   3  -5  11        0.07       -2.25      5.70 o 
   4  -5  11        6.87        7.08      6.74 o 
  -7  -4  11      263.81      266.83     12.09 o 
  -6  -4  11       33.67       38.51      2.25 o 
  -5  -4  11      159.27      180.13      7.43 o 
  -4  -4  11        0.12        1.38      2.67 o 
  -3  -4  11       47.02       40.76      2.07 o 
  -2  -4  11      149.35      124.86      4.49 o 
  -1  -4  11      206.79      208.63      5.35 o 
   0  -4  11        6.56        2.76      3.11 o 
   1  -4  11      294.18      252.84      6.39 o 
   2  -4  11      186.90      165.80      6.22 o 
   3  -4  11        2.00        2.42      1.21 o 
   4  -4  11       81.57       69.60      3.97 o 
   5  -4  11       18.61       14.51      2.07 o 
  -7  -3  11       16.26        9.50      8.46 o 
  -6  -3  11        1.04        7.08      6.74 o 
  -5  -3  11       14.72       14.51      1.73 o 
  -4  -3  11       20.33       29.36      1.73 o 
  -3  -3  11      119.55      116.45      8.29 o 
  -2  -3  11      493.65      460.60      6.91 o 
  -1  -3  11      381.89      378.22      6.22 o 
   0  -3  11        1.15        2.76      2.59 o 
   1  -3  11      157.73      151.46      4.66 o 
   2  -3  11       49.09       39.89      1.21 o 
   3  -3  11       69.75       68.39      2.76 o 
   4  -3  11       53.47       51.47      2.07 o 
   5  -3  11        1.68        3.11      5.35 o 
   6  -3  11       20.80        2.25      8.12 o 
  -7  -2  11        0.88        1.55      8.98 o 
  -6  -2  11       45.14       48.36      2.25 o 
  -5  -2  11        0.06       -5.35      5.70 o 
  -4  -2  11       14.19       15.89      1.55 o 
  -3  -2  11      230.13      227.80      7.25 o 
  -2  -2  11      200.59      184.11     11.57 o 
  -1  -2  11     1155.04     1059.88      9.15 o 
   0  -2  11      293.97      292.21      5.35 o 
   1  -2  11       99.87       94.12      3.63 o 
   2  -2  11       34.59       36.27      1.73 o 
   3  -2  11       12.35        4.32      3.45 o 
   4  -2  11       54.00       61.31      2.25 o 
   5  -2  11       30.56       29.01      1.38 o 
   6  -2  11        1.27        2.76      5.87 o 
   7  -2  11        1.27        1.55      7.77 o 
  -7  -1  11       10.43       10.53      2.76 o 
  -6  -1  11      311.92      346.79     12.43 o 
  -5  -1  11      143.97      150.08      6.56 o 
  -4  -1  11       30.50       30.22      1.55 o 
  -3  -1  11       74.18      101.55      4.84 o 
  -2  -1  11       95.51       91.53      3.80 o 
  -1  -1  11      125.50      134.89     13.13 o 
   0  -1  11      126.44      133.67      3.45 o 
   1  -1  11        0.79       -2.07      2.25 o 
   2  -1  11      215.90      218.81      4.84 o 
   3  -1  11       16.40       20.21      0.86 o 
   4  -1  11      159.69      132.98      5.18 o 
   5  -1  11      213.48      183.24      6.56 o 
   6  -1  11       22.34       20.72      1.55 o 
   7  -1  11       37.58       38.51      2.07 o 
  -7   0  11      140.59      143.00      5.87 o 
  -6   0  11      629.82      609.47     15.72 o 
  -5   0  11       93.70      101.20      4.66 o 
  -4   0  11        3.05       -0.35      5.35 o 
  -3   0  11        0.00       -2.59      4.66 o 
  -2   0  11       69.36       64.42      2.76 o 
  -1   0  11      321.69      331.76      7.60 o 
   0   0  11        9.87      -22.62     22.62 o 
   1   0  11     2323.19     2176.58     12.09 o 
   2   0  11      236.70      234.70      4.66 o 
   3   0  11       30.48       32.99      1.38 o 
   4   0  11      102.46       98.10      4.14 o 
   5   0  11       78.38       76.51      3.45 o 
   6   0  11       92.93       86.52      3.80 o 
   7   0  11       55.86       44.38      1.90 o 
   8   0  11        6.61       12.61      7.25 o 
  -6   1  11        1.24       -1.21      8.64 o 
  -5   1  11      309.34      284.61     11.40 o 
  -4   1  11        5.51        8.12      1.73 o 
  -3   1  11      129.62      153.02      6.39 o 
  -2   1  11      217.46      239.54      7.43 o 
  -1   1  11     2633.34     2728.54     18.31 o 
   0   1  11      552.17      524.84      8.64 o 
   1   1  11       15.37        9.28      4.92 o 
   2   1  11      125.93      112.43      3.63 o 
   3   1  11      390.43      415.35      6.22 o 
   4   1  11        6.49        8.29      0.86 o 
   5   1  11      160.74      129.70      5.18 o 
   6   1  11      385.27      339.19      8.46 o 
   7   1  11        0.74       -5.18      5.18 o 
   8   1  11        2.09        5.70      2.07 o 
  -5   2  11        0.90        2.25      7.94 o 
  -4   2  11       33.40       32.99      2.07 o 
  -3   2  11      106.93      116.06      4.32 o 
  -2   2  11       57.94       69.25      2.59 o 
  -1   2  11      622.84      645.39     10.53 o 
   0   2  11      382.85      407.75      8.29 o 
   1   2  11       54.13       74.78      3.45 o 
   2   2  11     1120.47     1099.33     65.20 o 
   3   2  11       65.82       66.49      2.76 o 
   4   2  11     1120.64     1133.28     10.71 o 
   5   2  11      134.97      129.01      5.01 o 
   6   2  11        0.12       -1.21      3.63 o 
   7   2  11       25.14       27.11      1.55 o 
   8   2  11       27.36       25.21      1.90 o 
   9   2  11       29.02       34.20      2.59 o 
  -5   3  11        4.14        4.84      2.59 o 
  -4   3  11      134.65      129.35      6.39 o 
  -3   3  11      482.51      441.95     12.26 o 
  -2   3  11       59.92       75.47      3.11 o 
  -1   3  11       55.58       62.35      2.76 o 
   0   3  11       24.71       23.49      1.38 o 
   1   3  11       39.08       38.17      1.90 o 
   2   3  11      222.85      249.04      7.08 o 
   3   3  11      123.12      137.47      3.55 o 
   4   3  11      150.51      153.36      4.84 o 
   5   3  11       51.45       60.79      2.07 o 
   6   3  11       65.76       60.27      2.59 o 
   7   3  11        4.13        6.56      4.84 o 
   8   3  11        2.61        4.84      1.73 o 
   9   3  11       28.86       30.22      2.59 o 
  -4   4  11       16.95       10.71      9.33 o 
  -3   4  11        7.64       -2.07      7.94 o 
  -2   4  11       31.86       33.85      2.07 o 
  -1   4  11        9.05        0.52      5.70 o 
   0   4  11        4.54        3.97      4.66 o 
   1   4  11       20.71       19.86      1.38 o 
   2   4  11      304.11      269.76      7.94 o 
   3   4  11      312.55      314.49      8.46 o 
   4   4  11       31.36       41.49      1.38 o 
   5   4  11        3.56        4.14      1.04 o 
   6   4  11        0.19       -2.07      3.97 o 
   7   4  11        3.39       -2.76      4.84 o 
   8   4  11       30.85       30.22      2.07 o 
   9   4  11        1.15        8.81      8.12 o 
  -3   5  11       12.75       13.99      2.59 o 
  -2   5  11      401.45      382.19     13.64 o 
  -1   5  11      236.37      212.77      8.81 o 
   0   5  11        9.97        3.28      6.22 o 
   1   5  11        1.14       -4.32      5.18 o 
   2   5  11       28.16       28.67      1.73 o 
   3   5  11      466.86      479.25     11.05 o 
   4   5  11      104.79      104.83      3.45 o 
   5   5  11        6.56        5.65      4.06 o 
   6   5  11       86.73       83.42      3.28 o 
   7   5  11       28.18       21.59      1.55 o 
   8   5  11       11.04       13.47      1.90 o 
   9   5  11       13.96       10.53      2.42 o 
  -2   6  11       36.27       37.13      2.76 o 
  -1   6  11       15.17       13.30      8.29 o 
   0   6  11      136.98      147.32      5.70 o 
   1   6  11       26.31       30.57      2.07 o 
   2   6  11       35.10       38.51      1.90 o 
   3   6  11        7.64        8.64      6.04 o 
   4   6  11        2.95        5.87      6.04 o 
   5   6  11       71.25       63.21      2.76 o 
   6   6  11      177.49      174.28      5.11 o 
   7   6  11       20.64       19.86      1.73 o 
   8   6  11        9.81       10.36      1.90 o 
   9   6  11       21.99       10.88      8.98 o 
   0   7  11       95.20      105.35      3.97 o 
   1   7  11       78.45       82.90      3.11 o 
   2   7  11      398.42      401.71     13.64 o 
   3   7  11      130.05      138.85      5.35 o 
   4   7  11        4.67       -3.45      7.25 o 
   5   7  11        6.37        5.35      7.60 o 
   6   7  11      168.14      152.15      6.22 o 
   7   7  11      161.32      151.75      4.09 o 
   8   7  11        5.59        5.18      6.91 o 
   9   7  11        0.03       -8.81      8.81 o 
   2   8  11      166.56      191.18      9.50 o 
   3   8  11        0.06       -7.60      8.81 o 
   4   8  11       64.76       73.05      2.94 o 
   5   8  11        2.02       -6.56      8.98 o 
   8   8  11        0.30       -6.39      7.25 o 
  -5  -9  12        0.69       -6.04      7.08 o 
  -4  -9  12       10.85       15.03      8.12 o 
  -3  -9  12        6.43       13.47      7.77 o 
  -7  -8  12        0.04        6.22      6.91 o 
  -6  -8  12       13.89       12.43      1.90 o 
  -5  -8  12       22.17       16.06      1.90 o 
  -4  -8  12        4.00        6.22      6.04 o 
  -3  -8  12       21.05       23.66      1.90 o 
  -2  -8  12        0.84       -4.14      6.39 o 
  -1  -8  12        1.81       -6.74      6.74 o 
   0  -8  12       20.96       25.21      2.42 o 
  -7  -7  12       45.21       50.08      2.25 o 
  -6  -7  12        5.63        6.74      1.55 o 
  -5  -7  12       30.89       29.88      1.55 o 
  -4  -7  12       79.78       77.20      2.76 o 
  -3  -7  12       29.47       29.01      1.55 o 
  -2  -7  12        7.24        7.60      5.01 o 
  -1  -7  12        4.85        8.64      5.18 o 
   0  -7  12        2.00       -2.25      5.53 o 
   1  -7  12       12.23       17.44      1.90 o 
  -7  -6  12        6.70       14.68      8.98 o 
  -6  -6  12       23.91       22.12      3.89 o 
  -5  -6  12      314.70      291.18      8.29 o 
  -4  -6  12      276.97      277.71      8.12 o 
  -3  -6  12      118.28      117.09      5.18 o 
  -2  -6  12       27.15       27.46      1.38 o 
   0  -6  12        1.82        3.63      4.32 o 
   1  -6  12        3.08        1.04      4.84 o 
   2  -6  12        2.98        4.14      5.87 o 
   3  -6  12       30.10       27.98      2.42 o 
  -7  -5  12       12.41       14.33      2.59 o 
  -6  -5  12       47.25       53.71      2.59 o 
  -5  -5  12      880.92      860.42     35.40 o 
  -4  -5  12       20.22       22.97      1.21 o 
  -3  -5  12      961.60      914.81     11.57 o 
  -2  -5  12        3.03        0.35      3.45 o 
  -1  -5  12      118.55      114.16      5.01 o 
   0  -5  12      119.58      112.08      4.14 o 
   1  -5  12        6.13        5.53      1.21 o 
   2  -5  12       59.02       55.44      2.07 o 
   3  -5  12       17.38       18.65      1.73 o 
   4  -5  12        4.38       -1.73      7.08 o 
  -7  -4  12       10.25        7.94      8.64 o 
  -6  -4  12        0.29       -2.94      7.08 o 
  -5  -4  12      119.27      116.57      4.84 o 
  -4  -4  12      194.24      197.75     10.36 o 
  -3  -4  12      844.93      752.99      9.67 o 
  -2  -4  12      120.70      118.30      4.66 o 
  -1  -4  12       16.01        9.67      1.04 o 
   0  -4  12        9.24        7.94      0.86 o 
   1  -4  12      110.22      101.89      4.49 o 
   2  -4  12       56.86       52.85      2.07 o 
   3  -4  12       73.95       74.09      3.28 o 
   4  -4  12       17.82       17.62      1.73 o 
   5  -4  12        0.65       12.09      6.56 o 
  -7  -3  12      179.37      212.60      8.29 o 
  -6  -3  12      189.31      213.12      8.64 o 
  -5  -3  12        9.13       11.23      1.90 o 
  -4  -3  12      121.24      123.83      5.01 o 
  -3  -3  12      380.47      376.00     18.22 o 
  -2  -3  12       44.08       37.48      1.73 o 
  -1  -3  12      214.43      212.08      5.01 o 
   0  -3  12      159.12      159.41      4.66 o 
   1  -3  12       47.36       46.80      1.90 o 
   2  -3  12       30.06       31.95      1.38 o 
   3  -3  12       18.56       18.31      1.21 o 
   4  -3  12      447.04      402.92      9.67 o 
   5  -3  12        6.43       -6.04      6.04 o 
   6  -3  12       18.90        4.14      8.12 o 
  -7  -2  12      248.75      256.81     10.88 o 
  -6  -2  12        2.49        1.04      7.08 o 
  -5  -2  12        1.23        0.17      6.04 o 
  -4  -2  12      188.83      207.07      7.94 o 
  -3  -2  12       57.36       46.46      1.90 o 
  -2  -2  12      677.91      693.48     28.15 o 
  -1  -2  12      480.08      467.84     27.55 o 
   1  -2  12      215.96      222.44      5.01 o 
   2  -2  12       21.03       18.82      0.86 o 
   3  -2  12       14.92       17.10      1.04 o 
   4  -2  12       78.58       80.83      2.94 o 
   5  -2  12       46.50       44.73      2.25 o 
   6  -2  12       35.02       36.09      1.90 o 
   7  -2  12        1.28        5.87      8.29 o 
  -7  -1  12       37.09       39.03      2.94 o 
  -6  -1  12       57.10       67.18      2.76 o 
  -5  -1  12      299.26      317.95     10.88 o 
  -4  -1  12        2.37        2.25      5.18 o 
  -3  -1  12      186.94      195.67      7.08 o 
  -2  -1  12      161.68       65.97      3.28 o 
  -1  -1  12      309.58      244.00     17.87 o 
   0  -1  12      392.61      344.02      5.53 o 
   1  -1  12      320.43      299.47      5.18 o 
   2  -1  12       35.95       33.50      1.21 o 
   3  -1  12      372.27      379.43      6.91 o 
   4  -1  12       43.55       41.79      1.90 o 
   5  -1  12       58.50       44.56      2.07 o 
   6  -1  12       93.00       84.80      3.28 o 
   7  -1  12        7.62        5.18      2.07 o 
  -6   0  12        3.62        7.60      2.42 o 
  -5   0  12      276.04      305.68     10.88 o 
  -4   0  12        6.43       -1.38      5.87 o 
  -3   0  12      303.26      335.39      8.81 o 
  -2   0  12        1.89        3.63      4.14 o 
  -1   0  12      434.01      441.60      8.64 o 
   0   0  12     1445.16     1398.59     92.05 o 
   1   0  12       81.04       70.29      2.94 o 
   2   0  12      117.23      133.67      3.97 o 
   3   0  12        6.95        7.60      0.86 o 
   4   0  12      166.34      167.87      5.35 o 
   5   0  12       52.25       49.05      2.25 o 
   6   0  12      113.35      118.65      4.49 o 
   7   0  12       30.57       27.29      1.90 o 
   8   0  12        0.28        1.55      7.94 o 
  -6   1  12        0.03       -0.35      8.81 o 
  -5   1  12      463.25      464.40     13.82 o 
  -4   1  12      122.04      142.31      5.87 o 
  -3   1  12      980.22     1020.85     14.33 o 
  -2   1  12      350.53      409.65      8.98 o 
  -1   1  12        9.07        4.49      4.32 o 
   0   1  12      158.94      155.26      6.22 o 
   1   1  12       11.94        8.52     18.57 o 
   2   1  12     2680.28     2512.14     13.64 o 
   3   1  12       49.47       41.28      1.73 o 
   4   1  12      446.90      434.35      7.25 o 
   5   1  12       21.75       13.99      1.04 o 
   6   1  12      221.75      226.07      7.08 o 
   7   1  12      121.95      148.70      5.18 o 
   8   1  12       70.44       78.23      2.94 o 
  -5   2  12        9.70       11.57      2.42 o 
  -4   2  12      181.16      214.50      8.12 o 
  -3   2  12       17.26       15.89      1.73 o 
  -2   2  12        5.00        6.74      1.38 o 
  -1   2  12       71.68       86.52      3.45 o 
   0   2  12      986.51     1043.47     12.43 o 
   1   2  12       97.63       72.88      3.11 o 
   2   2  12      168.37      156.48      4.14 o 
   3   2  12      470.07      474.76      6.74 o 
   4   2  12       17.55       17.62      1.04 o 
   5   2  12        5.36        6.04      3.45 o 
   6   2  12      223.94      225.20      7.25 o 
   7   2  12       13.94       13.99      1.55 o 
   8   2  12        4.41        4.84      6.74 o 
  -5   3  12       13.47       12.95      9.50 o 
  -4   3  12        0.00       -7.60      7.60 o 
  -3   3  12       59.06       55.96      2.94 o 
  -2   3  12       20.39       22.11      1.73 o 
  -1   3  12      256.97      249.04      8.29 o 
   0   3  12       12.00       14.51      1.38 o 
   1   3  12      311.96      316.39      8.29 o 
   2   3  12       17.81       19.34      1.38 o 
   3   3  12      140.67      135.01      3.40 o 
   4   3  12       39.78       40.41      1.55 o 
   5   3  12        3.04       -0.52      3.45 o 
   6   3  12        6.93        5.35      4.14 o 
   7   3  12        0.00        0.00      4.84 o 
   8   3  12      104.56      111.74      4.66 o 
   9   3  12       71.49       74.09      3.80 o 
  -4   4  12       42.37       37.48      2.94 o 
  -3   4  12       22.62       15.54      2.25 o 
  -2   4  12        0.18       -4.84      6.56 o 
  -1   4  12      618.37      599.97     12.78 o 
   0   4  12       28.14       25.91      1.55 o 
   1   4  12      105.45      101.89      3.80 o 
   2   4  12        1.87       -5.01      5.01 o 
   3   4  12        0.07        3.63      4.84 o 
   4   4  12      252.90      267.41      5.14 o 
   5   4  12      477.10      454.90      8.29 o 
   6   4  12       68.92       83.59      2.94 o 
   7   4  12       80.42       83.24      3.45 o 
   8   4  12       17.67       18.65      1.90 o 
   9   4  12        0.00        1.38      8.12 o 
  -3   5  12       46.96       44.04      2.94 o 
  -2   5  12        0.28        1.73      7.77 o 
  -1   5  12      679.62      630.88     15.03 o 
   0   5  12      348.60      368.38     11.05 o 
   1   5  12       83.46       84.80      3.28 o 
   2   5  12       84.22       80.13      3.80 o 
   3   5  12        0.24        5.18      5.18 o 
   4   5  12       95.02       87.56      3.45 o 
   5   5  12      772.70      757.15      8.88 o 
   6   5  12       76.21       76.33      2.25 o 
   7   5  12       13.80       16.23      1.55 o 
   8   5  12        0.37       -6.56      6.56 o 
   9   5  12       22.67       25.91      2.59 o 
  -1   6  12        7.66        2.42      8.81 o 
   0   6  12       89.82       87.22      3.97 o 
   1   6  12      512.02      503.26     13.47 o 
   2   6  12       11.56        3.11      6.56 o 
   3   6  12       11.28        3.28      6.74 o 
   4   6  12        0.72        0.69      6.04 o 
   5   6  12      365.45      319.16     12.61 o 
   6   6  12        2.04        4.85      5.01 o 
   7   6  12        5.92        5.18      5.53 o 
   8   6  12        0.81        0.86      6.74 o 
   9   6  12        5.85       13.99      8.12 o 
   0   7  12      163.47      185.48      7.94 o 
   1   7  12      184.02      178.75      7.60 o 
   2   7  12       51.05       48.88      2.76 o 
   3   7  12        0.06        6.04      7.08 o 
   4   7  12       73.08       79.10      3.45 o 
   5   7  12        0.00       -7.77      7.77 o 
   6   7  12       54.84       57.86      2.94 o 
   7   7  12      195.50      179.68      5.18 o 
   8   7  12        4.23        4.32      6.91 o 
   2   8  12       27.88       26.25      2.76 o 
   3   8  12        6.70        0.00      8.46 o 
   4   8  12       36.98       35.75      2.76 o 
   5   8  12       45.08       51.64      2.94 o 
   8   8  12        1.01       12.78      7.25 o 
  -4  -9  13        8.99       13.82      7.60 o 
  -7  -8  13        0.26        0.86      7.94 o 
  -6  -8  13       17.53       18.65      2.07 o 
  -5  -8  13        9.18        7.77      6.91 o 
  -4  -8  13        0.03       -1.90      6.22 o 
  -3  -8  13        2.55        1.55      6.22 o 
  -2  -8  13       41.91       41.62      2.07 o 
  -1  -8  13        0.15        0.35      6.91 o 
  -7  -7  13        9.10        7.77      2.07 o 
  -6  -7  13        4.29        7.60      5.87 o 
  -5  -7  13        0.46       -0.35      5.53 o 
  -4  -7  13        3.58       -0.52      5.01 o 
  -3  -7  13        4.07        3.80      5.01 o 
  -2  -7  13       25.16       26.60      1.55 o 
  -1  -7  13       11.83        9.84      5.35 o 
   0  -7  13       48.02       46.46      2.07 o 
   1  -7  13        5.44        5.53      7.08 o 
  -6  -6  13       24.21       26.83      1.33 o 
  -5  -6  13       87.12       86.52      3.63 o 
  -4  -6  13      188.68      178.58      7.08 o 
  -3  -6  13       47.09       51.47      1.73 o 
  -2  -6  13       11.87       13.82      1.21 o 
  -1  -6  13        1.04        1.55      1.21 o 
   0  -6  13       50.60       50.77      2.07 o 
   1  -6  13       65.34       72.36      3.11 o 
   2  -6  13        4.57        6.91      6.22 o 
   3  -6  13        0.42       -5.53      8.12 o 
  -7  -5  13        0.68        2.25      8.98 o 
  -6  -5  13       30.11       27.11      2.42 o 
  -5  -5  13      135.07      133.97     13.13 o 
  -4  -5  13        0.04       -1.21      3.80 o 
  -3  -5  13      362.70      327.79      7.94 o 
  -2  -5  13       69.13       63.21      2.59 o 
  -1  -5  13       28.67       30.22      1.21 o 
   0  -5  13       13.09       13.47      1.21 o 
   1  -5  13       78.50       77.72      3.63 o 
   2  -5  13       73.75       68.91      2.76 o 
   3  -5  13        4.66        8.64      6.04 o 
   4  -5  13       77.49       80.65      3.45 o 
  -7  -4  13        1.89       10.02      8.64 o 
  -6  -4  13       15.36        8.12      8.29 o 
  -5  -4  13        0.00       -5.53      6.56 o 
  -4  -4  13      106.93       99.84      5.96 o 
  -3  -4  13      635.24      584.77      8.81 o 
  -2  -4  13      187.88      188.07      5.70 o 
  -1  -4  13      347.79      325.55      6.74 o 
   0  -4  13       59.31       57.86      2.94 o 
   1  -4  13        0.70        0.35      3.28 o 
   2  -4  13       11.40       12.09      1.21 o 
   3  -4  13       56.91       56.47      2.59 o 
   4  -4  13       23.01       18.65      1.90 o 
   5  -4  13        3.91       11.57      7.08 o 
  -7  -3  13       16.30       12.78      9.15 o 
  -6  -3  13       28.82       34.54      2.25 o 
  -5  -3  13       80.27       84.97      3.63 o 
  -4  -3  13       74.43       73.92      3.45 o 
  -3  -3  13        8.41        8.90      1.12 o 
  -2  -3  13        3.88        4.14      0.86 o 
  -1  -3  13       23.77       26.77      1.04 o 
   0  -3  13      172.28      164.41      4.84 o 
   1  -3  13      699.42      673.54      9.33 o 
   2  -3  13      145.63      133.50      5.53 o 
   3  -3  13      187.89      186.00      6.56 o 
   4  -3  13        0.92        4.32      5.01 o 
   5  -3  13        0.50       -3.45      6.04 o 
   6  -3  13        9.53        5.35      7.43 o 
  -7  -2  13       42.50       46.46      2.94 o 
  -6  -2  13        3.73       -5.18      7.43 o 
  -5  -2  13       25.76       23.49      1.90 o 
  -4  -2  13      391.83      401.71     10.53 o 
  -3  -2  13      723.38      780.79     12.26 o 
  -2  -2  13     1057.56     1065.83     20.38 o 
  -1  -2  13      388.28      397.04      6.22 o 
   0  -2  13      102.33       96.54      3.63 o 
   1  -2  13      367.64      369.07      6.56 o 
   2  -2  13        2.66        2.07      3.11 o 
   3  -2  13       13.47       11.57      1.04 o 
   4  -2  13      134.13      134.88      5.70 o 
   5  -2  13      143.63      137.30      5.18 o 
   6  -2  13        6.40        1.90      6.56 o 
  -7  -1  13        0.12        2.76      9.15 o 
  -6  -1  13     1184.73     1219.98     21.24 o 
  -5  -1  13      122.87      116.75      5.01 o 
  -4  -1  13      172.53      195.15      7.43 o 
  -3  -1  13       15.14       14.68      1.55 o 
  -2  -1  13      563.80      419.32     12.61 o 
  -1  -1  13       20.45       21.97      0.83 o 
   0  -1  13      312.38      275.98      5.01 o 
   1  -1  13      433.50      462.33      6.56 o 
   2  -1  13       96.40       90.32      3.45 o 
   3  -1  13      235.23      239.54      5.87 o 
   4  -1  13       48.87       41.45      1.55 o 
   5  -1  13      137.66      122.96      4.84 o 
   6  -1  13        7.59        3.80      5.70 o 
   7  -1  13       32.50       32.99      2.25 o 
  -6   0  13       47.05       52.67      2.76 o 
  -5   0  13      356.54      362.68     12.43 o 
  -4   0  13      927.25      975.25     15.37 o 
  -3   0  13       64.01       65.28      2.76 o 
  -2   0  13       78.81       89.29      3.45 o 
  -1   0  13       25.60       16.92      1.38 o 
   0   0  13      111.28     -532.41    727.68 o 
   1   0  13      226.71      220.71      4.49 o 
   2   0  13     1291.25     1345.70     10.88 o 
   3   0  13      545.65      580.28      7.94 o 
   4   0  13        1.68        3.28      3.28 o 
   5   0  13        4.62        4.32      3.80 o 
   6   0  13       34.76       38.34      1.55 o 
   7   0  13       70.85       77.72      3.11 o 
   8   0  13        0.63        7.08      7.94 o 
  -6   1  13       13.07        8.64      9.84 o 
  -5   1  13       81.66       93.95      4.84 o 
  -4   1  13      790.66      835.54     15.37 o 
  -3   1  13      425.41      450.06     10.71 o 
  -2   1  13       28.91       29.19      1.38 o 
  -1   1  13       90.42       95.50      3.80 o 
   0   1  13       30.97       26.42      1.38 o 
   1   1  13       22.00       25.90      1.12 o 
   2   1  13      560.09      579.94      7.60 o 
   3   1  13      375.64      388.06      6.39 o 
   4   1  13      333.06      359.40      6.91 o 
   5   1  13       28.50       30.74      1.21 o 
   6   1  13        8.01       11.40      1.38 o 
   7   1  13       43.99       35.92      1.90 o 
   8   1  13       20.36       13.30      8.12 o 
  -5   2  13      115.72      129.35      6.56 o 
  -4   2  13        5.18        6.22      7.08 o 
  -3   2  13       78.96       90.15      3.28 o 
  -2   2  13        5.30        2.76      5.53 o 
  -1   2  13      792.99      811.01     12.09 o 
   0   2  13      183.43      177.19      6.74 o 
   1   2  13      166.07      171.84      6.22 o 
   2   2  13     1530.28     1574.56     39.64 o 
   3   2  13      117.66      111.74      4.14 o 
   4   2  13      245.03      254.05      6.04 o 
   5   2  13      116.86      125.56      5.01 o 
   6   2  13      145.74      142.13      5.53 o 
   7   2  13       43.55       44.21      2.07 o 
   8   2  13       11.44        4.84      7.43 o 
  -4   3  13        9.32       12.95      8.12 o 
  -3   3  13       41.93       51.98      2.42 o 
  -2   3  13      213.91      212.60      8.12 o 
  -1   3  13      341.95      329.86      9.50 o 
   0   3  13        0.21        0.52      1.38 o 
   1   3  13      462.67      461.81      9.33 o 
   2   3  13      455.34      439.36      9.50 o 
   3   3  13       50.17       51.77      1.55 o 
   4   3  13      159.82      146.97      5.01 o 
   5   3  13       95.53      103.10      3.97 o 
   6   3  13      240.91      249.73      7.25 o 
   7   3  13       57.64       57.34      2.59 o 
   8   3  13        9.47       11.57      6.74 o 
   9   3  13       23.47       27.46      2.76 o 
  -4   4  13        2.56       -2.42      8.98 o 
  -3   4  13        1.74        3.63      7.60 o 
  -2   4  13       43.89       50.60      2.25 o 
  -1   4  13        8.04       10.88      1.90 o 
   0   4  13      273.75      247.66      8.81 o 
   1   4  13       11.97       13.47      1.55 o 
   2   4  13      606.07      606.88     11.40 o 
   3   4  13      349.48      354.21      9.50 o 
   4   4  13      383.45      377.21     14.68 o 
   5   4  13      302.37      296.01      7.43 o 
   6   4  13        0.02        2.25      4.14 o 
   7   4  13        0.47       -3.28      5.53 o 
   8   4  13        3.49        6.56      1.90 o 
   9   4  13        0.53        5.35      8.81 o 
  -3   5  13        0.96       -3.80      8.98 o 
  -2   5  13       40.02       47.32      2.59 o 
  -1   5  13       53.19       68.39      2.42 o 
   0   5  13      491.95      530.89     13.13 o 
   1   5  13      383.10      361.30     10.71 o 
   2   5  13       29.77       26.94      1.73 o 
   3   5  13        1.55       -2.07      5.70 o 
   4   5  13       17.82        4.14      6.74 o 
   5   5  13       47.89       50.49      1.52 o 
   6   5  13      549.09      532.79     10.36 o 
   7   5  13        9.35        6.74      5.18 o 
   8   5  13        4.37       -6.91      6.91 o 
   9   5  13        0.01       -2.42      8.12 o 
  -1   6  13       11.55        9.50      8.46 o 
   0   6  13      271.44      256.12      9.33 o 
   1   6  13       94.98      106.39      4.32 o 
   2   6  13        7.90        6.22      1.90 o 
   3   6  13      270.51      254.39     10.36 o 
   4   6  13        0.88        6.39      6.74 o 
   5   6  13       46.18       46.80      2.42 o 
   6   6  13       81.47       74.50      5.79 o 
   7   6  13       53.32       55.09      2.59 o 
   8   6  13        9.87       10.02      6.56 o 
   9   6  13        0.12       -5.18      8.46 o 
   0   7  13       31.34       29.01      2.76 o 
   1   7  13        2.67       -5.18      8.81 o 
   2   7  13       28.87       32.81      2.42 o 
   3   7  13       42.66       37.99      2.42 o 
   4   7  13       22.46       20.55      2.42 o 
   5   7  13        0.98       -8.12      8.12 o 
   6   7  13       28.36       26.94      2.59 o 
   7   7  13        6.66        4.49      6.56 o 
   8   7  13        5.14        8.64      7.25 o 
   3   8  13        4.40       11.92      8.81 o 
   4   8  13        3.32       -3.11      9.15 o 
   5   8  13        5.79        6.91      8.98 o 
   8   8  13       13.18       14.85      2.42 o 
  -7  -8  14       16.83       22.11      2.42 o 
  -6  -8  14       15.42       18.48      2.07 o 
  -5  -8  14        0.02       -1.04      1.90 o 
  -4  -8  14        3.45        2.59      6.04 o 
  -3  -8  14        0.01       -6.39      6.91 o 
  -2  -8  14        3.46        6.39      6.56 o 
  -1  -8  14        2.96        4.49      2.25 o 
  -7  -7  14       26.32       10.19      7.77 o 
  -6  -7  14        5.99        2.76      5.87 o 
  -5  -7  14        9.69        7.77      1.55 o 
  -4  -7  14        4.85        1.55      5.70 o 
  -3  -7  14       60.80       61.48      2.59 o 
  -2  -7  14       42.16       47.84      1.90 o 
  -1  -7  14        0.01        1.38      5.53 o 
   0  -7  14        3.25       -3.28      6.56 o 
   1  -7  14        1.91       -0.86      7.43 o 
  -6  -6  14        5.59        5.28      1.53 o 
  -5  -6  14        1.58       -4.84      4.84 o 
  -4  -6  14       44.22       41.28      2.07 o 
  -3  -6  14        2.81       -2.25      4.49 o 
  -2  -6  14        3.24        4.66      4.32 o 
  -1  -6  14        0.90       -4.49      4.49 o 
   0  -6  14        0.65       -2.59      5.01 o 
   1  -6  14        0.02       -3.80      5.70 o 
   2  -6  14       39.81       42.31      2.25 o 
  -7  -5  14        0.80        3.97      8.98 o 
  -6  -5  14        8.54        2.42      8.46 o 
  -5  -5  14       50.93       62.98      3.54 o 
  -4  -5  14        0.62       -1.04      3.97 o 
  -3  -5  14       90.08       85.83      3.97 o 
  -2  -5  14      169.61      170.63      6.04 o 
  -1  -5  14       31.45       33.68      1.21 o 
   0  -5  14      119.21      123.66      5.18 o 
   1  -5  14       44.62       41.79      1.55 o 
   2  -5  14        2.54       -2.07      5.35 o 
   3  -5  14       89.79       85.66      2.76 o 
   4  -5  14        1.51        3.28      2.25 o 
  -7  -4  14       79.25       83.93      4.32 o 
  -6  -4  14       39.62       41.28      2.42 o 
  -5  -4  14       30.09       29.88      2.07 o 
  -4  -4  14      204.09      196.17      5.87 o 
  -3  -4  14     1010.16      924.13     11.23 o 
  -2  -4  14      338.90      345.06      7.25 o 
  -1  -4  14      442.17      372.69      7.60 o 
   0  -4  14       54.85       53.54      2.42 o 
   1  -4  14        0.51        3.28      3.63 o 
   2  -4  14        5.05        6.04      4.32 o 
   3  -4  14       10.80        8.98      5.18 o 
   4  -4  14       81.26       76.51      3.11 o 
   5  -4  14        1.52       -3.28      7.60 o 
  -7  -3  14       43.77       47.32      2.94 o 
  -6  -3  14      160.20      172.88      7.25 o 
  -5  -3  14       89.23       99.82      4.32 o 
  -4  -3  14      117.36      126.76      5.35 o 
  -3  -3  14       15.50       10.98      3.54 o 
  -1  -3  14     1014.04     1016.70     10.53 o 
   0  -3  14      135.67      129.53      4.84 o 
   1  -3  14        5.99        5.53      3.45 o 
   2  -3  14       39.26       41.10      1.73 o 
   3  -3  14        7.76        8.64      1.21 o 
   4  -3  14       77.89       74.95      3.11 o 
   5  -3  14       47.75       47.67      2.07 o 
   6  -3  14       35.62       34.37      2.59 o 
  -7  -2  14       20.16       12.95      9.67 o 
  -6  -2  14        0.12       -6.56      7.94 o 
  -5  -2  14       21.20       11.92      6.91 o 
  -4  -2  14       25.28       29.88      1.90 o 
  -3  -2  14        3.42       -5.35      5.35 o 
  -2  -2  14      367.23      345.33     12.35 o 
  -1  -2  14      801.04      772.67      8.64 o 
   0  -2  14       14.97       14.16      0.86 o 
   1  -2  14        2.30       -0.86      2.94 o 
   2  -2  14       32.78       35.58      1.90 o 
   3  -2  14        1.09        2.07      3.45 o 
   4  -2  14        2.52        3.45      3.80 o 
   5  -2  14       12.01       14.16      1.55 o 
   6  -2  14       12.29       12.61      2.07 o 
  -6  -1  14       20.41       31.26      2.59 o 
  -5  -1  14       55.32       59.58      2.94 o 
  -4  -1  14      392.21      420.01     10.71 o 
  -3  -1  14      283.36      272.53      8.46 o 
  -2  -1  14      448.95      -16.92     16.92 o 
  -1  -1  14        0.20       -0.37      4.06 o 
   0  -1  14      125.55      123.14      3.97 o 
   1  -1  14      455.94      453.35      6.91 o 
   2  -1  14      109.58       98.44      3.97 o 
   3  -1  14      130.45      124.17      4.84 o 
   4  -1  14      207.10      175.12      6.04 o 
   5  -1  14       86.29       75.64      2.94 o 
   6  -1  14       26.04       27.63      1.73 o 
   7  -1  14        5.20       -1.73      7.25 o 
  -6   0  14      287.48      301.54     12.78 o 
  -5   0  14      136.94      141.62      6.91 o 
  -4   0  14      662.98      719.48     14.33 o 
  -3   0  14       29.78       19.52      1.55 o 
  -2   0  14        3.63       -4.66      4.84 o 
  -1   0  14      108.34      103.28      4.49 o 
   0   0  14      352.58      404.00      5.17 o 
   1   0  14      104.66      108.80      3.97 o 
   2   0  14      517.73      538.66      7.43 o 
   3   0  14       24.91       35.06      1.55 o 
   4   0  14        0.19        2.94      3.45 o 
   5   0  14      107.20      104.31      4.32 o 
   6   0  14       69.41       80.31      3.28 o 
   7   0  14        0.75       -6.22      6.39 o 
  -6   1  14        0.55       15.54      8.29 o 
  -5   1  14      145.17      151.63      5.87 o 
  -4   1  14      190.61      201.72      8.81 o 
  -3   1  14      785.19      787.70     13.82 o 
  -2   1  14      147.73      111.74      5.53 o 
  -1   1  14       11.12        5.18      4.84 o 
   0   1  14       14.38        3.45      4.49 o 
   1   1  14        0.29       -2.93      2.93 o 
   2   1  14        4.28        3.45      0.86 o 
   3   1  14      132.37      136.61      4.66 o 
   4   1  14      206.52      197.23      5.87 o 
   5   1  14        2.95        2.42      1.04 o 
   6   1  14       28.25       25.39      1.55 o 
   7   1  14       11.44       10.88      1.73 o 
   8   1  14       11.31       12.61      2.25 o 
  -5   2  14       18.10       15.89      2.59 o 
  -4   2  14       19.17       17.79      2.07 o 
  -3   2  14       27.01       31.09      1.90 o 
  -2   2  14      263.64      264.06      9.15 o 
  -1   2  14        0.10        2.42      4.66 o 
   0   2  14      421.24      427.09      8.98 o 
   1   2  14       16.50       12.95      1.38 o 
   2   2  14      654.16      617.63     14.59 o 
   3   2  14       82.84       59.24      2.42 o 
   4   2  14      789.75      752.81      9.50 o 
   5   2  14       75.36       84.62      3.63 o 
   6   2  14        0.53       -2.25      4.32 o 
   7   2  14       26.13       27.81      1.73 o 
   8   2  14        0.82        8.29      6.74 o 
  -4   3  14        0.69        7.25      8.12 o 
  -3   3  14        2.40       10.88      6.56 o 
  -2   3  14      317.60      313.11     10.71 o 
  -1   3  14      254.06      247.66      9.33 o 
   0   3  14      118.40      132.12      5.01 o 
   1   3  14      114.14       96.89      3.97 o 
   2   3  14       93.83       98.96      3.97 o 
   3   3  14       55.13       55.69      1.82 o 
   4   3  14      503.20      486.68      8.12 o 
   5   3  14      512.61      496.52      9.15 o 
   6   3  14       25.73       30.22      1.38 o 
   7   3  14        1.11       -4.84      5.70 o 
   8   3  14       57.15       69.94      3.11 o 
  -3   4  14        0.76       -8.29      8.29 o 
  -2   4  14       98.70      108.80      4.84 o 
  -1   4  14       95.41       89.81      4.14 o 
   0   4  14       60.51       61.14      2.42 o 
   1   4  14       59.91       50.43      1.90 o 
   2   4  14      284.59      286.34      8.98 o 
   3   4  14       78.98       81.86      3.45 o 
   4   4  14      859.43      835.09      8.56 o 
   5   4  14       20.31       19.86      1.21 o 
   6   4  14       12.01       11.74      1.38 o 
   7   4  14       12.19        9.50      5.53 o 
   8   4  14        4.24       -0.69      6.91 o 
   9   4  14       11.52       14.85      9.15 o 
  -2   5  14        0.45        4.49      7.77 o 
  -1   5  14      470.18      506.37     14.33 o 
   1   5  14      330.79      296.53     10.88 o 
   2   5  14      150.89      149.04      6.39 o 
   3   5  14      102.50      109.49      4.49 o 
   4   5  14        3.73       10.71      6.22 o 
   5   5  14      302.14      299.98      6.58 o 
   6   5  14       95.65      101.38      3.80 o 
   7   5  14       31.38       32.12      1.73 o 
   8   5  14       12.49       14.16      2.07 o 
   9   5  14        2.30        0.69      8.64 o 
  -1   6  14        1.95        5.87      8.12 o 
   0   6  14       20.87       27.29      2.42 o 
   1   6  14      325.09      299.29     12.09 o 
   2   6  14       40.65       36.61      2.25 o 
   3   6  14       78.06       78.58      3.28 o 
   4   6  14        1.99        9.15      6.56 o 
   5   6  14      206.21      219.16      9.15 o 
   6   6  14       35.64       34.12      1.46 o 
   7   6  14       36.85       34.02      1.90 o 
   8   6  14        7.36        9.33      7.08 o 
   9   6  14        4.34       13.30      8.46 o 
   1   7  14       36.51       41.28      2.59 o 
   2   7  14      115.91      128.66      5.35 o 
   3   7  14      177.21      171.32      6.91 o 
   4   7  14       23.45       25.56      2.42 o 
   5   7  14        1.19        5.53      7.77 o 
   6   7  14        1.95       10.19      8.64 o 
   7   7  14       44.78       42.31      2.25 o 
   8   7  14       25.69       23.31      2.42 o 
   8   8  14        1.15        3.97      8.12 o 
  -6  -8  15        2.82        5.35      7.60 o 
  -5  -8  15        0.58       -2.94      6.74 o 
  -4  -8  15        3.29       -2.94      6.74 o 
  -3  -8  15        0.15        5.70      6.74 o 
  -2  -8  15       36.97       46.46      2.42 o 
  -1  -8  15        0.23        1.55      7.25 o 
  -7  -7  15       11.82       10.19      7.60 o 
  -6  -7  15        8.12        5.01      7.08 o 
  -5  -7  15       31.53       34.71      1.90 o 
  -4  -7  15        0.05        3.63      5.35 o 
  -3  -7  15       67.06       73.74      3.11 o 
  -2  -7  15        0.86        3.97      5.53 o 
  -1  -7  15        0.33       -4.84      5.53 o 
   0  -7  15        7.72        0.00      7.08 o 
   1  -7  15        0.03       -1.21      7.77 o 
  -6  -6  15       38.95       41.36      1.49 o 
  -5  -6  15        0.34        1.73      4.84 o 
  -4  -6  15        0.04       -1.73      4.66 o 
  -3  -6  15        3.07        1.90      1.38 o 
  -2  -6  15       79.41       72.19      3.11 o 
  -1  -6  15        1.53       -0.69      4.66 o 
   0  -6  15       13.54       17.96      1.55 o 
   1  -6  15       11.96        2.25      6.39 o 
   2  -6  15        3.82        1.55      7.08 o 
  -6  -5  15        4.29        3.45      8.29 o 
  -5  -5  15        3.73        1.67      5.87 o 
  -4  -5  15        8.06       10.88      1.21 o 
  -3  -5  15       33.40       32.30      1.38 o 
  -2  -5  15       68.49       59.24      2.76 o 
  -1  -5  15       25.08       24.35      1.21 o 
   0  -5  15       52.35       56.65      2.25 o 
   1  -5  15        2.87        6.74      4.66 o 
   2  -5  15      139.75      142.13      6.04 o 
   3  -5  15        1.92        8.46      6.39 o 
  -7  -4  15        3.52       11.57      9.33 o 
  -6  -4  15       24.71       22.97      2.42 o 
  -5  -4  15        0.23       -7.08      7.08 o 
  -4  -4  15       22.72       20.65      1.12 o 
  -3  -4  15      102.88       87.04      3.63 o 
  -2  -4  15      822.19      786.49     10.88 o 
  -1  -4  15     1216.58     1190.96     13.13 o 
   0  -4  15      280.59      278.05      7.25 o 
   1  -4  15        8.30        6.91      3.97 o 
   2  -4  15        1.53       -1.73      4.49 o 
   3  -4  15        8.36        9.33      5.35 o 
   4  -4  15        0.86       -0.17      6.39 o 
  -7  -3  15      136.83      136.95      5.18 o 
  -6  -3  15      256.18      253.36     11.40 o 
  -5  -3  15       47.73       44.90      2.25 o 
  -4  -3  15      182.38      171.49      8.12 o 
  -3  -3  15        6.29        6.72      3.28 o 
  -2  -3  15        5.19        3.63      3.11 o 
  -1  -3  15      789.07      690.81      9.33 o 
   0  -3  15      125.11      126.42      4.84 o 
   1  -3  15      452.30      410.17      8.12 o 
   2  -3  15        6.09       -2.07      3.63 o 
   3  -3  15      306.39      291.35      8.29 o 
   4  -3  15        4.76        2.42      5.35 o 
   5  -3  15        9.47       11.40      6.74 o 
  -7  -2  15        0.00       -9.33      9.33 o 
  -6  -2  15       43.09       46.46      2.59 o 
  -5  -2  15      114.63      130.05      5.53 o 
  -4  -2  15       94.15       97.75      4.14 o 
  -3  -2  15       12.30       11.92      1.55 o 
  -2  -2  15      247.23      240.85      5.96 o 
  -1  -2  15      145.19      122.45      4.49 o 
   0  -2  15      209.28      210.53      5.53 o 
   1  -2  15       74.84       72.71      3.11 o 
   2  -2  15       50.84       44.04      2.07 o 
   3  -2  15       27.82       22.28      1.21 o 
   4  -2  15        7.24       10.02      1.38 o 
   5  -2  15        2.42        1.55      5.70 o 
   6  -2  15       12.96       13.47      7.43 o 
  -6  -1  15        0.09       -2.42      8.29 o 
  -5  -1  15        3.85        5.53      2.07 o 
  -4  -1  15      108.83      120.20      5.01 o 
  -3  -1  15       78.02       73.23      3.11 o 
  -2  -1  15      287.10      -16.41     16.41 o 
  -1  -1  15       20.94       23.79      1.99 o 
   0  -1  15        5.39        2.07      2.59 o 
   1  -1  15        0.80       -2.07      2.76 o 
   2  -1  15       13.86        9.15      0.86 o 
   3  -1  15       10.53        6.56      3.80 o 
   4  -1  15       38.71       40.24      1.55 o 
   5  -1  15        2.19        5.35      4.32 o 
   6  -1  15       13.40        2.94      6.22 o 
   7  -1  15       41.97       42.83      2.59 o 
  -6   0  15       28.04       31.95      2.76 o 
  -5   0  15      136.58      144.55      6.22 o 
  -4   0  15      153.30      165.45      6.22 o 
  -3   0  15      302.91      319.33      9.67 o 
  -2   0  15        4.36        6.22      1.38 o 
  -1   0  15       12.49        4.14      4.84 o 
   0   0  15       61.00       39.62     16.32 o 
   1   0  15      257.00      233.67      5.18 o 
   2   0  15      182.79      164.93      4.84 o 
   3   0  15       35.74       32.30      1.73 o 
   4   0  15        0.81       -2.76      3.63 o 
   5   0  15        4.08        4.66      4.14 o 
   6   0  15       87.42       95.50      3.80 o 
   7   0  15        2.63       -0.86      2.07 o 
  -5   1  15       31.83       28.84      2.59 o 
  -4   1  15       78.45       77.03      3.80 o 
  -3   1  15        0.18       -4.32      6.39 o 
  -2   1  15     1551.30     1569.18     17.96 o 
  -1   1  15      527.57      526.92     10.19 o 
   0   1  15       76.20       75.64      3.28 o 
   1   1  15       24.02       -5.30      5.30 o 
   2   1  15      347.65      327.62      6.04 o 
   3   1  15        4.94        4.84      3.11 o 
   4   1  15      240.40      217.61      6.39 o 
   5   1  15      106.51      108.98      5.18 o 
   6   1  15       69.04       80.13      2.59 o 
   7   1  15        0.16       -6.22      6.22 o 
   8   1  15       77.27       83.59      3.28 o 
  -5   2  15       91.30       96.02      4.66 o 
  -4   2  15       52.43       56.13      2.59 o 
  -3   2  15      441.25      480.98     12.61 o 
  -2   2  15        5.51        5.70      6.04 o 
  -1   2  15       28.93        4.32      5.87 o 
   0   2  15       15.02        9.15      1.55 o 
   1   2  15      868.64      862.48     12.61 o 
   2   2  15       50.03       45.79      1.37 o 
   3   2  15      873.53      838.65     10.02 o 
   4   2  15       22.16        7.60      3.97 o 
   5   2  15        4.77        5.53      1.21 o 
   6   2  15       50.50       58.55      2.59 o 
   7   2  15        9.36       -6.39      6.39 o 
   8   2  15       51.98       60.10      2.59 o 
  -4   3  15       10.24       10.19      2.42 o 
  -3   3  15        0.58        0.69      7.08 o 
  -2   3  15       52.69       55.44      2.59 o 
  -1   3  15      936.54      906.86     15.20 o 
   0   3  15      506.60      504.64     11.05 o 
   1   3  15      515.59      511.72     10.71 o 
   2   3  15        4.73        1.04      1.38 o 
   3   3  15       14.34       12.98      1.04 o 
   4   3  15     1084.13      986.65     11.40 o 
   5   3  15      338.62      353.52      7.94 o 
   6   3  15        1.78       -2.42      5.01 o 
   7   3  15       21.09       19.69      1.73 o 
   8   3  15        2.70        6.74      7.25 o 
  -3   4  15       27.55       26.94      2.59 o 
  -2   4  15      133.58      138.34      6.39 o 
  -1   4  15      237.46      264.41      9.84 o 
   0   4  15      460.43      439.53     11.74 o 
   1   4  15      257.14      245.76      8.98 o 
   2   4  15      173.99      177.54      7.60 o 
   3   4  15       21.44       28.32      1.73 o 
   4   4  15      117.43      109.86      5.18 o 
   5   4  15      130.37      156.12      5.87 o 
   6   4  15       85.67       89.98      3.97 o 
   7   4  15        9.73        9.84      5.87 o 
   8   4  15        0.09        0.00      7.25 o 
  -2   5  15       31.40       33.16      2.59 o 
   0   5  15       10.28       11.23      7.08 o 
   1   5  15       75.39       78.58      3.28 o 
   2   5  15       21.33       24.87      1.90 o 
   3   5  15       76.61       70.98      2.94 o 
   4   5  15        0.00        2.25      6.39 o 
   5   5  15       52.15       54.11      1.57 o 
   6   5  15       30.43       27.29      1.90 o 
   7   5  15       17.00       18.48      1.73 o 
   8   5  15       23.67       19.52      2.25 o 
   9   5  15       28.50       31.26      2.76 o 
  -1   6  15        3.77       -1.73      9.15 o 
   0   6  15        1.30       -6.56      8.29 o 
   1   6  15       37.28       27.63      2.42 o 
   2   6  15        1.55       -7.43      7.43 o 
   3   6  15       70.70       81.17      3.45 o 
   4   6  15       23.21       22.28      2.25 o 
   5   6  15       80.85       79.44      3.63 o 
   6   6  15      169.88      176.99      9.93 o 
   7   6  15        4.13        3.28      1.73 o 
   8   6  15       70.62       76.85      3.63 o 
   1   7  15       10.21       -7.25      8.98 o 
   2   7  15      109.64      107.94      4.32 o 
   3   7  15        8.63       14.16      8.46 o 
   4   7  15        1.76        1.21      7.94 o 
   5   7  15       33.02       36.09      2.59 o 
   6   7  15        2.02       -0.35      8.98 o 
   7   7  15       27.65       25.21      2.07 o 
   8   7  15        4.40       -2.25      7.77 o 
  -6  -8  16       19.15       18.31      2.42 o 
  -5  -8  16        7.12       -4.49      7.60 o 
  -4  -8  16        5.89        6.91      7.25 o 
  -3  -8  16        0.04       -7.43      7.43 o 
  -2  -8  16        0.01        7.25      7.08 o 
  -7  -7  16        4.84        6.56      7.43 o 
  -6  -7  16        2.07       -5.35      6.74 o 
  -5  -7  16       10.38       11.74      6.39 o 
  -4  -7  16        0.01       -5.01      6.04 o 
  -3  -7  16        7.22        9.67      1.73 o 
  -2  -7  16        0.55        6.39      5.18 o 
  -1  -7  16        3.67        0.00      6.56 o 
   0  -7  16      107.69      126.07      5.53 o 
   1  -7  16       24.74       26.42      2.42 o 
  -6  -6  16        6.14        1.04      5.70 o 
  -5  -6  16       42.73       51.64      1.90 o 
  -4  -6  16       35.27       34.20      1.73 o 
  -3  -6  16      159.09      152.32      6.04 o 
  -2  -6  16        1.48       -5.18      5.18 o 
  -1  -6  16       11.85       12.78      1.55 o 
   0  -6  16       63.78       69.25      2.76 o 
   1  -6  16        0.39        1.90      5.87 o 
   2  -6  16        2.03       -1.04      6.74 o 
  -6  -5  16       36.01       37.48      2.76 o 
  -5  -5  16        1.73        2.28      3.92 o 
  -4  -5  16      151.50      136.78      6.22 o 
  -3  -5  16       12.81       11.74      1.21 o 
  -2  -5  16        0.02       -1.73      3.97 o 
  -1  -5  16       41.48       44.38      2.07 o 
   0  -5  16        2.15        0.69      4.32 o 
   1  -5  16        1.82        6.04      4.84 o 
   2  -5  16        8.68        5.18      6.04 o 
   3  -5  16       86.56       90.84      4.32 o 
  -6  -4  16        6.69       -3.28      8.81 o 
  -5  -4  16       33.67       38.34      2.42 o 
  -4  -4  16        3.20        3.85      1.02 o 
  -3  -4  16      116.01      116.23      4.32 o 
  -2  -4  16       48.00       45.77      1.73 o 
  -1  -4  16      216.80      207.59      6.56 o 
   0  -4  16       95.29       92.05      3.97 o 
   1  -4  16       10.17       10.71      1.21 o 
   2  -4  16       37.62       39.20      1.73 o 
   3  -4  16       16.53       21.93      1.73 o 
   4  -4  16        6.32        5.87      6.39 o 
  -6  -3  16        1.12       -8.98      8.98 o 
  -5  -3  16       21.48       23.49      2.25 o 
  -4  -3  16      111.13      116.06      4.49 o 
  -3  -3  16       11.20       13.62      1.12 o 
  -2  -3  16      104.97       92.91      3.97 o 
  -1  -3  16      906.89      786.84      9.84 o 
   0  -3  16       73.88       96.37      3.11 o 
   1  -3  16       40.48       34.71      1.38 o 
   2  -3  16       31.12       30.91      1.21 o 
   3  -3  16        7.31        2.94      4.66 o 
   4  -3  16       76.02       71.67      3.11 o 
   5  -3  16       10.03       12.26      2.07 o 
  -6  -2  16       52.05       54.57      2.76 o 
  -5  -2  16       28.93       26.60      2.25 o 
  -4  -2  16      195.53      202.24      8.81 o 
  -3  -2  16       30.30       29.19      1.73 o 
  -2  -2  16      130.21      100.82      2.87 o 
  -1  -2  16       88.29       98.96      4.14 o 
   0  -2  16       83.78       60.62      2.59 o 
   1  -2  16      796.83      778.20     10.02 o 
   2  -2  16      280.04      272.18      7.08 o 
   3  -2  16        9.69       10.02      1.21 o 
   4  -2  16       37.02       44.90      1.90 o 
   5  -2  16      106.05       99.65      4.32 o 
   6  -2  16       20.55       21.76      2.25 o 
  -6  -1  16       48.74       40.59      2.76 o 
  -5  -1  16        0.35       -3.11      7.08 o 
  -4  -1  16       12.50        6.91      6.74 o 
  -3  -1  16      161.65      133.33      5.53 o 
  -2  -1  16      169.82      -13.82     13.82 o 
  -1  -1  16      718.96      682.22     26.51 o 
   0  -1  16        2.39       10.88      0.86 o 
   1  -1  16       80.06       81.00      3.45 o 
   2  -1  16        6.21        1.73      3.28 o 
   3  -1  16       15.15       14.51      1.04 o 
   4  -1  16      243.27      235.57      7.25 o 
   5  -1  16        2.18        8.64      5.01 o 
   6  -1  16        4.00        5.01      1.73 o 
   7  -1  16        1.32       -7.25      8.64 o 
  -6   0  16        0.06        0.00      8.81 o 
  -5   0  16       44.14       48.70      2.59 o 
  -4   0  16       70.08       72.19      2.59 o 
  -3   0  16      155.37      165.80      6.91 o 
  -2   0  16        2.15       -6.22      6.22 o 
  -1   0  16        0.77       -7.60      7.60 o 
   0   0  16        0.25       -3.37      3.37 o 
   1   0  16       65.12       90.50      3.45 o 
   2   0  16       72.11       74.61      3.11 o 
   3   0  16      545.25      542.98      8.64 o 
   4   0  16       11.07       11.74      1.21 o 
   5   0  16        0.89        2.94      4.49 o 
   6   0  16        6.76        2.25      6.04 o 
   7   0  16        0.02        5.35      6.74 o 
  -5   1  16        1.73       -1.55      8.29 o 
  -4   1  16      234.86      251.97     10.36 o 
  -3   1  16     1162.36     1220.84     17.96 o 
  -2   1  16      205.87      168.90      7.60 o 
  -1   1  16       32.71       29.70      1.73 o 
   0   1  16       16.51        0.86      5.18 o 
   1   1  16      147.28      110.90      3.42 o 
   2   1  16      262.52      234.01      5.87 o 
   3   1  16      906.37      922.75     10.53 o 
   4   1  16      856.25      917.92     11.57 o 
   5   1  16       79.82       88.60      3.63 o 
   6   1  16       21.43       22.28      1.73 o 
   7   1  16       11.68       15.89      1.90 o 
   8   1  16      106.25      111.39      4.66 o 
  -5   2  16       22.67       24.18      2.76 o 
  -4   2  16       94.83       80.48      3.11 o 
  -3   2  16      386.40      425.02     12.43 o 
  -2   2  16     1386.53     1409.78     18.48 o 
  -1   2  16     1376.98     1350.19     17.10 o 
   0   2  16      304.04      342.13      9.50 o 
   1   2  16      237.25      241.78      8.64 o 
   2   2  16       30.74       21.44      6.56 o 
   3   2  16      419.40      138.51      5.70 o 
   4   2  16     1164.83     1161.08     12.26 o 
   5   2  16      240.56      269.76      7.25 o 
   6   2  16       65.18       79.79      2.76 o 
   7   2  16       14.27       14.51      1.90 o 
   8   2  16       11.31       13.30      8.29 o 
  -4   3  16       67.93       69.25      3.28 o 
  -3   3  16        1.71       12.26      7.43 o 
  -2   3  16      481.53      531.58     12.95 o 
  -1   3  16     1441.19     1471.95     19.52 o 
   0   3  16      386.89      376.67     10.36 o 
   1   3  16       21.90       14.85      1.55 o 
   2   3  16        3.03        7.60      5.35 o 
   3   3  16        2.81        5.31      3.28 o 
   4   3  16       82.84       78.75      3.11 o 
   5   3  16      215.14      205.86      7.08 o 
   6   3  16       53.39       53.02      2.59 o 
   7   3  16      122.57      126.94      5.53 o 
   8   3  16        8.74       -1.55      7.60 o 
  -3   4  16       30.50       34.20      2.59 o 
  -2   4  16       58.52       71.33      2.94 o 
  -1   4  16      113.09      128.66      5.35 o 
   0   4  16      213.39      207.59      9.15 o 
   1   4  16       82.77       76.68      3.28 o 
   2   4  16        8.83       11.40      1.73 o 
   3   4  16       45.52       45.25      2.42 o 
   4   4  16       10.46        9.37      1.70 o 
   5   4  16      277.89      279.61      7.94 o 
   6   4  16       32.53       39.03      1.73 o 
   7   4  16       40.25       34.71      1.90 o 
   8   4  16        1.89        2.76      2.07 o 
  -2   5  16       43.84       46.11      2.76 o 
  -1   5  16        0.43       -3.63      7.60 o 
   0   5  16      169.82      188.42      7.60 o 
   1   5  16       23.98       28.84      2.07 o 
   2   5  16        2.90       10.53      6.22 o 
   3   5  16        0.08       -1.55      6.56 o 
   4   5  16       17.42       17.79      2.07 o 
   5   5  16      196.16      209.17      5.80 o 
   6   5  16       11.76       12.61      1.55 o 
   7   5  16       30.69       36.27      1.90 o 
   8   5  16        3.10        4.32      2.07 o 
  -1   6  16        0.48       -3.11      8.64 o 
   0   6  16       81.80       78.23      3.45 o 
   1   6  16       48.00       45.77      2.59 o 
   2   6  16        9.24        7.60      7.60 o 
   3   6  16      160.14      149.73      6.04 o 
   4   6  16       28.94       24.87      2.42 o 
   5   6  16       16.05        4.32      8.29 o 
   6   6  16        0.72       -3.24      4.92 o 
   7   6  16        1.66       -6.74      6.74 o 
   8   6  16        3.58       10.02      7.77 o 
   1   7  16       17.04       15.54      2.59 o 
   2   7  16        2.64        8.46      8.12 o 
   3   7  16       15.33        7.43      8.29 o 
   4   7  16       30.91       34.71      2.59 o 
   5   7  16        3.97        4.84      8.81 o 
   7   7  16        3.08        1.55      6.91 o 
   8   7  16        1.53       -7.77      8.12 o 
  -5  -8  17        4.06       -7.08      7.94 o 
  -4  -8  17       57.95       68.91      3.45 o 
  -3  -8  17       13.56        3.28      8.12 o 
  -2  -8  17        6.60       10.88      2.25 o 
  -7  -7  17        0.02       -6.04      7.77 o 
  -6  -7  17        1.98        4.14      7.08 o 
  -5  -7  17       24.67       24.35      2.07 o 
  -4  -7  17        8.91        4.14      6.39 o 
  -3  -7  17       19.01       21.42      1.73 o 
  -2  -7  17        0.44        2.76      5.87 o 
  -1  -7  17        0.02        2.25      6.39 o 
   0  -7  17       35.04       44.38      2.25 o 
  -6  -6  17       33.86       43.18      2.07 o 
  -5  -6  17       30.69       35.06      1.90 o 
  -4  -6  17       10.60        4.49      5.35 o 
  -3  -6  17      111.14      114.16      4.32 o 
  -2  -6  17       38.87       41.79      1.73 o 
  -1  -6  17       55.22       66.49      3.11 o 
   0  -6  17       23.77       27.81      1.73 o 
   1  -6  17       12.33        7.77      6.91 o 
   2  -6  17       24.61       23.66      2.42 o 
  -6  -5  17        1.03        3.63      9.15 o 
  -5  -5  17       12.15       10.64      4.41 o 
  -4  -5  17       33.55       35.23      1.73 o 
  -3  -5  17        1.54        1.73      4.14 o 
  -2  -5  17        5.08       -0.69      4.49 o 
  -1  -5  17       16.75       19.00      1.38 o 
   0  -5  17       47.75       61.31      2.42 o 
   1  -5  17       44.77       47.32      2.42 o 
   2  -5  17        2.06        4.84      5.87 o 
   3  -5  17       23.83       21.76      2.25 o 
  -6  -4  17       28.07       30.05      2.59 o 
  -5  -4  17       16.33       19.17      2.42 o 
  -4  -4  17        0.91        2.47      3.31 o 
  -3  -4  17       26.73       28.15      1.38 o 
  -2  -4  17      169.47      164.59      6.04 o 
  -1  -4  17       86.07       76.51      2.94 o 
   0  -4  17       10.64        5.35      4.14 o 
   1  -4  17        3.06       -0.86      4.49 o 
   2  -4  17        0.08        8.46      4.84 o 
   3  -4  17        0.08       -3.80      6.04 o 
   4  -4  17        0.65        1.55      7.25 o 
  -6  -3  17       68.99       72.02      3.11 o 
  -5  -3  17        0.01        8.29      7.60 o 
  -4  -3  17        0.70        1.21      6.56 o 
  -3  -3  17        1.77        2.86      3.13 o 
  -2  -3  17        4.54        3.63      3.45 o 
  -1  -3  17       26.11       26.60      1.04 o 
   0  -3  17        9.16        8.64      1.04 o 
   1  -3  17      446.50      412.07      8.98 o 
   2  -3  17       57.37       72.19      2.76 o 
   3  -3  17        5.40        7.43      1.55 o 
   4  -3  17        1.92        0.52      5.53 o 
   5  -3  17        1.50        7.08      7.08 o 
  -6  -2  17        1.47       -8.64      8.64 o 
  -5  -2  17       45.80       39.38      2.42 o 
  -4  -2  17      238.68      259.40      9.67 o 
  -3  -2  17      127.50      125.56      6.22 o 
  -2  -2  17      328.64      315.55     10.71 o 
  -1  -2  17        0.76       -1.21      2.94 o 
   0  -2  17      641.92      611.71      8.81 o 
   1  -2  17      778.67      724.32     10.02 o 
   2  -2  17      179.24      171.32      6.22 o 
   3  -2  17      149.95      139.03      5.35 o 
   4  -2  17        0.57       -3.11      5.18 o 
   5  -2  17        7.29        7.43      1.73 o 
   6  -2  17       16.82        9.84      8.46 o 
  -6  -1  17       36.21       38.86      2.76 o 
  -5  -1  17        8.49       -0.86      8.12 o 
  -4  -1  17      348.20      375.97     11.92 o 
  -3  -1  17      238.47      120.03      5.53 o 
  -2  -1  17      317.89      182.55      9.33 o 
  -1  -1  17      271.07      247.33      5.20 o 
   0  -1  17       40.14       38.69      1.38 o 
   1  -1  17      339.09      326.58      6.74 o 
   2  -1  17      329.47      292.73      6.74 o 
   3  -1  17       84.08       85.49      3.63 o 
   4  -1  17       17.57       17.44      1.38 o 
   5  -1  17       64.82       64.94      2.59 o 
   6  -1  17       12.44       11.92      6.91 o 
  -6   0  17       23.52       23.14      2.76 o 
  -5   0  17        1.24       12.95      7.43 o 
  -4   0  17       13.04       10.02      6.91 o 
  -3   0  17      419.31      434.87     11.74 o 
  -2   0  17     1068.28      991.83     15.89 o 
  -1   0  17       73.94       -8.98      8.98 o 
   0   0  17       12.65       -6.56      6.56 o 
   1   0  17       92.94       92.74      3.97 o 
   2   0  17      346.18      347.65      7.08 o 
   3   0  17      117.74      107.94      4.84 o 
   4   0  17        9.69       10.71      1.21 o 
   5   0  17       11.64       11.23      1.38 o 
   6   0  17       37.29       34.37      2.07 o 
   7   0  17       37.14       50.95      2.94 o 
  -5   1  17       29.82       16.23      9.67 o 
  -4   1  17      123.78      141.96      6.22 o 
  -3   1  17      419.31      419.15     12.43 o 
  -2   1  17     1998.46     1982.11     21.59 o 
  -1   1  17      329.74      307.58      9.50 o 
   0   1  17      244.05      231.25      8.29 o 
   1   1  17       46.78      -40.76     40.76 o 
   2   1  17       88.45       85.83      3.80 o 
   3   1  17      633.38      550.58      8.64 o 
   4   1  17      390.60      397.39      8.46 o 
   5   1  17        0.10        2.07      4.14 o 
   6   1  17       13.03       16.58      1.73 o 
   7   1  17        0.83        3.45      6.56 o 
  -4   2  17        0.08        7.43      7.77 o 
  -3   2  17       25.17       19.00      2.25 o 
  -2   2  17      110.50      102.24      5.01 o 
  -1   2  17       68.90       58.20      2.76 o 
   0   2  17      909.78      855.23     14.16 o 
   1   2  17      233.08      244.55      8.81 o 
   2   2  17      249.16      213.72      6.04 o 
   3   2  17      158.75       48.88      2.07 o 
   4   2  17        0.45       -4.14      4.14 o 
   5   2  17        2.69       -0.52      4.32 o 
   6   2  17       12.89       12.78      1.55 o 
   7   2  17        5.87        1.04      6.74 o 
   8   2  17        2.17       11.23      7.94 o 
  -4   3  17       98.14      106.90      3.80 o 
  -3   3  17       90.65      103.10      4.84 o 
  -2   3  17      112.85      112.26      4.66 o 
  -1   3  17      663.96      649.36     14.33 o 
   0   3  17       26.29       20.90      1.90 o 
   1   3  17       40.89       38.51      1.90 o 
   2   3  17       39.91       35.58      1.73 o 
   3   3  17       61.34       70.76      1.94 o 
   4   3  17       60.63       88.42      2.94 o 
   5   3  17        2.44        1.04      1.21 o 
   6   3  17      320.75      320.88      9.33 o 
   7   3  17        0.12        2.07      5.87 o 
   8   3  17       29.86       37.82      2.42 o 
  -3   4  17        0.34        4.66      2.59 o 
  -2   4  17        4.61        7.43      7.43 o 
  -1   4  17        5.21        6.39      7.08 o 
   0   4  17       11.65       10.19      6.56 o 
   1   4  17        6.58        2.42      1.73 o 
   2   4  17        0.28        0.69      6.04 o 
   3   4  17       92.04       93.78      3.63 o 
   4   4  17      161.54      167.63      4.60 o 
   5   4  17       46.21       53.54      2.42 o 
   6   4  17        7.69        5.01      1.55 o 
   7   4  17       76.32       85.83      3.45 o 
   8   4  17        0.56       -3.80      7.94 o 
  -2   5  17       16.02       20.38      2.59 o 
  -1   5  17        0.04        5.01      7.94 o 
   0   5  17        0.62       -7.77      7.77 o 
   1   5  17       35.84       32.30      2.07 o 
   2   5  17       33.75       38.34      2.07 o 
   3   5  17        4.94        1.04      6.39 o 
   4   5  17        0.09        2.76      7.08 o 
   5   5  17        2.33       -1.43      4.13 o 
   6   5  17       20.73       17.79      1.73 o 
   7   5  17       27.67       34.02      2.07 o 
   8   5  17        2.89       -4.66      7.77 o 
   0   6  17        5.99       -1.55      8.29 o 
   1   6  17       13.73       13.82      2.42 o 
   2   6  17       14.81       14.85      8.12 o 
   3   6  17        0.01       -6.74      7.60 o 
   4   6  17        3.42       -3.11      7.60 o 
   5   6  17       53.44       63.21      3.28 o 
   6   6  17        0.62       -3.42      4.84 o 
   7   6  17       30.82       32.81      2.07 o 
   8   6  17        0.28       -0.86      7.94 o 
   2   7  17        1.04       -5.35      9.15 o 
   3   7  17       90.62       89.46      4.32 o 
   4   7  17       16.57       11.40      8.98 o 
   5   7  17       83.71       84.45      3.97 o 
   7   7  17        9.79       10.02      7.25 o 
   8   7  17        2.69        0.69      8.81 o 
  -4  -8  18        0.06        7.43      7.25 o 
  -3  -8  18        9.95        6.74      2.25 o 
  -6  -7  18        0.43       -2.59      7.08 o 
  -5  -7  18       16.27       16.23      2.07 o 
  -4  -7  18        2.59        1.21      6.22 o 
  -3  -7  18       32.68       34.71      2.07 o 
  -2  -7  18        1.38       10.36      6.56 o 
  -1  -7  18        1.08        5.18      6.91 o 
   0  -7  18        1.24        7.60      7.77 o 
  -6  -6  18        0.00       11.57      6.39 o 
  -5  -6  18        0.86        7.43      5.87 o 
  -4  -6  18        7.54        7.08      5.70 o 
  -3  -6  18       20.95       21.76      1.73 o 
  -2  -6  18        3.08        7.60      5.53 o 
  -1  -6  18       14.51       17.62      1.73 o 
   0  -6  18        1.17        2.76      5.87 o 
   1  -6  18       11.54       13.82      2.07 o 
  -5  -5  18      107.19      105.37      3.05 o 
  -4  -5  18       27.74       32.64      1.73 o 
  -3  -5  18        2.17        5.53      3.97 o 
  -2  -5  18       31.90       31.60      1.55 o 
  -1  -5  18       56.14       50.43      2.07 o 
   0  -5  18        4.42        6.04      1.55 o 
   1  -5  18        1.84       -0.17      5.70 o 
   2  -5  18       54.34       58.55      2.25 o 
   3  -5  18        4.29        3.28      8.12 o 
  -6  -4  18        1.41       -7.60      8.98 o 
  -5  -4  18       10.99       -3.63      8.46 o 
  -4  -4  18       54.54       59.73      1.77 o 
  -3  -4  18       25.39       26.94      1.21 o 
  -2  -4  18      119.42      126.07      5.35 o 
  -1  -4  18        2.39        0.69      3.97 o 
   0  -4  18       25.16       24.87      1.38 o 
   1  -4  18       45.23       52.50      2.07 o 
   2  -4  18        3.38        8.29      5.01 o 
   3  -4  18       13.63       13.64      1.90 o 
   4  -4  18        0.77        5.35      6.91 o 
  -6  -3  18       21.31       17.79      2.59 o 
  -5  -3  18        4.76       -3.97      8.46 o 
  -4  -3  18       15.58       -5.70      7.60 o 
  -3  -3  18      134.10      132.99      9.59 o 
  -2  -3  18        2.49        6.39      3.45 o 
  -1  -3  18       23.76       25.21      1.04 o 
   0  -3  18       81.83       71.84      3.63 o 
   1  -3  18      696.29      723.28     11.23 o 
   2  -3  18       68.70       67.70      3.45 o 
   3  -3  18        1.08       -1.38      5.18 o 
   4  -3  18       38.22       39.20      2.07 o 
   5  -3  18       10.97       13.13      2.25 o 
  -6  -2  18       10.46        7.94      9.15 o 
  -5  -2  18       72.98       79.10      3.11 o 
  -4  -2  18      146.55      120.72      5.18 o 
  -3  -2  18       45.21       47.49      2.25 o 
  -2  -2  18       97.81      100.50      3.20 o 
  -1  -2  18       79.90       70.98      3.45 o 
   0  -2  18        2.01       -3.45      3.45 o 
   1  -2  18      790.35      757.99     10.71 o 
   2  -2  18       27.05       27.81      1.38 o 
   3  -2  18      205.01      215.53      7.77 o 
   4  -2  18        3.42        8.29      5.53 o 
   5  -2  18       11.53       15.20      1.90 o 
   6  -2  18       11.91       15.72      2.42 o 
  -6  -1  18        4.34        1.73      8.98 o 
  -5  -1  18      111.16      122.10      5.01 o 
  -4  -1  18      606.79      560.94     14.85 o 
  -3  -1  18      313.40      250.94     11.40 o 
  -2  -1  18       11.93      -13.13     13.13 o 
  -1  -1  18        4.63       -3.09      3.54 o 
   0  -1  18        3.08        2.59      3.11 o 
   1  -1  18       17.90       15.89      1.04 o 
   2  -1  18      725.37      723.97     10.53 o 
   3  -1  18     1640.99     1642.75     16.06 o 
   4  -1  18       48.80       49.22      1.90 o 
   5  -1  18       15.45       17.62      1.73 o 
   6  -1  18       16.21       20.90      2.07 o 
  -5   0  18        4.23        3.28      7.94 o 
  -4   0  18        3.57        0.69      7.25 o 
  -3   0  18        5.26       -7.08      7.08 o 
  -2   0  18      632.32      568.54     13.13 o 
  -1   0  18       77.71       63.04      2.07 o 
   0   0  18     1678.13     1650.73     56.65 o 
   1   0  18      241.67      215.88      5.70 o 
   2   0  18     1087.78     1010.31     11.40 o 
   3   0  18      205.92      229.52      6.74 o 
   4   0  18       12.25        4.66      4.32 o 
   5   0  18        1.73        0.00      5.18 o 
   6   0  18       11.88       17.96      1.90 o 
   7   0  18       38.30       43.00      2.59 o 
  -5   1  18        8.53        9.33      2.59 o 
  -4   1  18      168.37      180.47      7.60 o 
  -3   1  18       67.91       69.94      3.28 o 
  -2   1  18      201.77      203.27      8.46 o 
  -1   1  18        0.15       -6.04      6.04 o 
   0   1  18       92.52       86.52      4.32 o 
   1   1  18       48.70       -9.93      9.93 o 
   2   1  18      208.78      222.44      6.22 o 
   3   1  18      198.49      183.07      6.04 o 
   4   1  18       79.45      105.52      3.45 o 
   5   1  18       25.84       29.53      1.55 o 
   6   1  18       37.88       43.52      1.90 o 
   7   1  18       29.77       29.70      2.25 o 
  -4   2  18        1.95       -4.32      8.46 o 
  -3   2  18        0.46        8.81      6.74 o 
  -2   2  18      367.59      386.16     11.74 o 
  -1   2  18      323.35      285.13      9.84 o 
   0   2  18      254.61      217.95      9.33 o 
   1   2  18      311.34      313.46      9.67 o 
   2   2  18      139.56      100.59     53.80 o 
   3   2  18       19.96       -6.04      6.04 o 
   4   2  18       21.66       23.49      1.21 o 
   5   2  18       10.84        7.60      4.49 o 
   6   2  18        0.16       -1.21      5.53 o 
   7   2  18        0.53       -6.56      6.56 o 
   8   2  18        0.10       -2.07      8.29 o 
  -3   3  18        7.37       14.33      8.12 o 
  -2   3  18      289.45      289.28     11.92 o 
  -1   3  18      100.87      122.27      4.49 o 
   0   3  18      387.54      425.02     11.40 o 
   1   3  18      274.18      282.89     10.02 o 
   2   3  18      139.58      148.18      5.87 o 
   3   3  18       18.56       20.46      0.91 o 
   4   3  18      120.56      118.47      5.01 o 
   5   3  18        1.10       -4.14      4.14 o 
   6   3  18        4.65       -2.59      5.70 o 
   7   3  18       58.23       58.03      2.42 o 
   8   3  18        0.24        8.46      7.77 o 
  -3   4  18      110.10      122.62      5.35 o 
  -2   4  18       45.77       59.58      2.59 o 
  -1   4  18       21.25       24.18      2.07 o 
   0   4  18        5.13        2.59      6.74 o 
   1   4  18      154.77      158.20      6.22 o 
   2   4  18      228.96      210.70      8.98 o 
   3   4  18       37.76       44.38      2.25 o 
   4   4  18       41.77       49.04      5.18 o 
   5   4  18       80.55       89.29      3.28 o 
   6   4  18        8.90        8.46      1.55 o 
   7   4  18        0.08        3.97      6.04 o 
   8   4  18       33.31       34.37      2.42 o 
  -1   5  18        2.32        5.87      8.12 o 
   0   5  18        5.37       -1.04      8.12 o 
   1   5  18        5.87       -0.69      6.91 o 
   2   5  18        2.35       -2.76      7.08 o 
   3   5  18        5.18       10.53      6.74 o 
   4   5  18        2.67        0.52      7.60 o 
   5   5  18        8.38        7.15      1.55 o 
   6   5  18       25.24       26.08      1.73 o 
   7   5  18        5.92       -4.14      6.91 o 
   8   5  18        0.71        2.76      7.60 o 
   0   6  18       25.37       29.88      2.59 o 
   1   6  18        0.15       -8.46      8.46 o 
   2   6  18       51.81       51.29      2.59 o 
   3   6  18      137.43      147.66      5.70 o 
   4   6  18       24.66       12.78      8.98 o 
   5   6  18       26.49       13.47      8.98 o 
   6   6  18       35.96       44.15      6.30 o 
   7   6  18        2.33       -7.08      7.08 o 
   8   6  18        0.02       -7.94      7.94 o 
   3   7  18       21.48       24.70      2.76 o 
   4   7  18        0.01        3.80      9.15 o 
   7   7  18        7.47        4.84      2.25 o 
  -6  -7  19        4.92        3.45      7.94 o 
  -5  -7  19       20.17       20.90      2.25 o 
  -4  -7  19        7.13        2.07      7.08 o 
  -3  -7  19        0.49       10.36      6.22 o 
  -2  -7  19       80.57       96.37      3.80 o 
  -1  -7  19        0.80       -7.43      7.43 o 
  -6  -6  19        1.93       -2.42      6.91 o 
  -5  -6  19       21.51       25.21      1.90 o 
  -4  -6  19        0.08       -6.22      6.22 o 
  -3  -6  19        7.42       10.02      6.04 o 
  -2  -6  19        0.36       -1.38      5.35 o 
  -1  -6  19       16.00       15.20      1.73 o 
   0  -6  19       12.94       18.13      1.90 o 
   1  -6  19        0.15        1.90      7.08 o 
  -5  -5  19       15.52       20.63      3.11 o 
  -4  -5  19       10.93        8.29      5.35 o 
  -3  -5  19       54.65       60.10      2.59 o 
  -2  -5  19        2.88        7.43      4.66 o 
  -1  -5  19       13.37        8.98      5.53 o 
   0  -5  19        0.87        2.59      5.35 o 
   1  -5  19        1.78       -0.17      6.04 o 
   2  -5  19        3.93       -2.59      6.91 o 
   3  -5  19        8.00        7.60      7.77 o 
  -5  -4  19       52.84       59.06      2.94 o 
  -4  -4  19       89.77       87.08      2.38 o 
  -3  -4  19       14.93       13.82      1.38 o 
  -2  -4  19        6.71        8.98      1.21 o 
  -1  -4  19       35.61       35.23      1.38 o 
   0  -4  19       20.55       20.03      1.38 o 
   1  -4  19        0.68       -0.69      5.18 o 
   2  -4  19       53.11       55.09      1.90 o 
   3  -4  19        0.01        3.45      6.39 o 
   4  -4  19       24.29       29.19      2.42 o 
  -6  -3  19        2.89       -8.12      9.15 o 
  -5  -3  19      399.72      371.66     14.68 o 
  -4  -3  19      426.80      429.86     13.64 o 
  -3  -3  19       22.73       32.75      1.18 o 
  -2  -3  19        2.08        1.90      3.63 o 
  -1  -3  19       77.87       69.77      2.76 o 
   0  -3  19       77.77       79.62      3.45 o 
   1  -3  19       17.67       20.72      1.38 o 
   2  -3  19      587.91      596.52     11.57 o 
   3  -3  19       41.64       36.61      1.73 o 
   4  -3  19       48.13       55.09      2.59 o 
   5  -3  19        8.53        6.39      8.12 o 
  -6  -2  19        0.36        6.91      8.64 o 
  -5  -2  19        6.76        7.08      8.12 o 
  -4  -2  19       31.51       11.23      2.94 o 
  -3  -2  19      105.74       96.89      4.32 o 
  -2  -2  19      301.16      233.23     25.82 o 
  -1  -2  19      297.87      279.43      7.25 o 
   0  -2  19       33.37       31.60      1.21 o 
   1  -2  19        3.84        2.94      3.80 o 
   2  -2  19      263.12      277.19      7.77 o 
   3  -2  19      129.34      130.56      5.87 o 
   4  -2  19        2.88       -5.01      6.04 o 
   5  -2  19        7.98       -2.94      6.91 o 
  -5  -1  19       27.61       30.57      2.59 o 
  -4  -1  19       78.73       72.54      3.97 o 
  -3  -1  19      346.69      309.31     12.26 o 
  -2  -1  19       63.37       59.06      2.59 o 
  -1  -1  19       14.85       12.28      0.89 o 
   0  -1  19      107.83      106.21      4.49 o 
   1  -1  19       56.00       49.57      2.25 o 
   2  -1  19      355.96      318.29      7.94 o 
   3  -1  19       14.74        8.29      5.01 o 
   4  -1  19        6.59        0.17      4.84 o 
   5  -1  19       31.08       40.41      1.90 o 
   6  -1  19       53.87       67.18      3.45 o 
  -5   0  19        1.19       -5.35      8.64 o 
  -4   0  19        8.58       12.78      7.77 o 
  -3   0  19       24.52       19.52      2.07 o 
  -2   0  19      169.86      160.79      6.56 o 
  -1   0  19        5.05       -7.25      7.25 o 
   0   0  19        2.59      -86.27     86.27 o 
   1   0  19       83.25       79.44      3.11 o 
   2   0  19      664.60      578.56      9.67 o 
   3   0  19       15.67       16.58      1.21 o 
   4   0  19      157.51      155.43      5.87 o 
   5   0  19        6.39       -1.73      6.04 o 
   6   0  19       21.51       24.35      2.07 o 
   7   0  19        0.19        0.69      8.29 o 
  -5   1  19       27.20       27.29      2.94 o 
  -4   1  19        1.35        0.52      7.77 o 
  -3   1  19       41.06       43.52      2.25 o 
  -2   1  19        3.42        2.59      6.22 o 
  -1   1  19      704.29      704.63     13.82 o 
   0   1  19        0.64        3.11      5.70 o 
   1   1  19       19.47       -6.74      6.74 o 
   2   1  19       10.44       -3.97      3.97 o 
   3   1  19       29.28       42.48      1.73 o 
   4   1  19        0.62       -3.80      3.97 o 
   5   1  19       77.50      105.35      3.11 o 
   6   1  19      124.72      136.44      5.70 o 
   7   1  19       27.25       34.20      2.42 o 
  -4   2  19       16.09       19.00      2.59 o 
  -3   2  19       31.50       31.78      2.42 o 
  -2   2  19       20.30       17.10      2.07 o 
  -1   2  19       21.38       22.11      1.90 o 
   0   2  19      859.72      871.98     15.20 o 
   1   2  19        2.75       -5.70      6.04 o 
   2   2  19      420.41      355.99      6.25 o 
   3   2  19       68.35       46.11      1.38 o 
   4   2  19      208.15      203.10      7.08 o 
   5   2  19       10.89        8.98      1.38 o 
   6   2  19       30.70       35.06      1.90 o 
   7   2  19       30.90       34.02      2.25 o 
  -3   3  19       45.70       53.02      2.76 o 
  -2   3  19        0.18        1.38      7.77 o 
  -1   3  19       53.45       55.27      2.25 o 
   0   3  19      405.06      451.96     12.09 o 
   1   3  19      117.16      112.78      4.32 o 
   2   3  19      298.86      321.92     11.23 o 
   3   3  19       12.02       14.06      1.64 o 
   4   3  19       23.98       20.72      1.38 o 
   5   3  19        3.06        0.86      4.49 o 
   6   3  19       83.98       86.70      2.42 o 
   7   3  19       11.00        5.35      6.56 o 
   8   3  19        3.97        4.49      8.46 o 
  -2   4  19        0.06       -0.86      8.12 o 
  -1   4  19        0.01       10.71      7.43 o 
   0   4  19        9.28       10.02      6.74 o 
   1   4  19      533.67      532.96     13.82 o 
   2   4  19      352.03      437.11     12.78 o 
   3   4  19       54.29       47.15      2.25 o 
   4   4  19       84.71       84.17      2.69 o 
   5   4  19       19.88       17.10      1.55 o 
   6   4  19        0.53        3.11      5.53 o 
   7   4  19       12.06        4.14      6.74 o 
   8   4  19       44.11       44.90      2.76 o 
  -1   5  19       28.58       26.94      2.59 o 
   0   5  19        7.34       12.26      8.29 o 
   1   5  19        6.41        0.35      7.43 o 
   2   5  19       28.46       30.74      2.25 o 
   3   5  19       11.20       11.57      7.43 o 
   4   5  19        6.73       13.13      7.94 o 
   5   5  19        0.82        3.44      4.50 o 
   6   5  19       44.45       49.91      1.90 o 
   7   5  19        0.67       -7.25      7.25 o 
   8   5  19       89.19       91.71      3.80 o 
   1   6  19        2.47       -9.15      9.15 o 
   2   6  19        3.92       -3.45      7.94 o 
   3   6  19        9.79       10.02      7.94 o 
   4   6  19       32.63       33.33      2.59 o 
   5   6  19        3.57        4.32      8.81 o 
   6   6  19        8.46       12.43      1.90 o 
   7   6  19       28.71       41.97      2.25 o 
   7   7  19       17.78       17.44      2.42 o 
  -5  -7  20       31.21       27.63      2.42 o 
  -4  -7  20       23.06       23.83      2.25 o 
  -3  -7  20        1.82        8.12      6.74 o 
  -2  -7  20       10.56        3.11      7.94 o 
  -1  -7  20       12.96        2.42      8.46 o 
  -6  -6  20       45.09       39.55      2.42 o 
  -5  -6  20       36.70       39.72      2.07 o 
  -4  -6  20       44.79       48.36      2.59 o 
  -3  -6  20       18.17       15.03      1.90 o 
  -2  -6  20        2.54        8.98      5.70 o 
  -1  -6  20       25.01       26.42      2.07 o 
   0  -6  20        0.01        1.38      6.91 o 
   1  -6  20        0.67        7.25      7.25 o 
  -5  -5  20        0.13       -6.22      6.22 o 
  -4  -5  20       34.51       41.10      1.90 o 
  -3  -5  20       65.75       66.32      2.94 o 
  -2  -5  20        0.44        3.28      5.18 o 
  -1  -5  20      198.73      221.06      8.81 o 
   0  -5  20       13.79       12.26      1.73 o 
   1  -5  20      104.67      112.78      4.14 o 
   2  -5  20        0.21        2.59      2.07 o 
  -5  -4  20      114.69      111.57      4.49 o 
  -4  -4  20       38.82       36.78      1.81 o 
  -3  -4  20       70.19       79.44      2.76 o 
  -2  -4  20       52.43       45.77      2.07 o 
  -1  -4  20        8.86        9.33      1.38 o 
   0  -4  20      212.28      251.28      8.64 o 
   1  -4  20      128.47      135.92      6.22 o 
   2  -4  20        5.52        7.77      6.22 o 
   3  -4  20       34.26       -9.15      9.15 o 
  -5  -3  20      132.71      140.06      6.04 o 
  -4  -3  20      229.28      221.75      8.81 o 
  -3  -3  20        5.67        1.50      3.79 o 
  -2  -3  20       29.86       30.57      1.73 o 
  -1  -3  20        0.04       -1.04      3.80 o 
   0  -3  20        9.87        6.91      1.21 o 
   1  -3  20      268.59      259.40      8.46 o 
   2  -3  20      224.23      237.12      8.98 o 
   3  -3  20        7.22        7.43      1.73 o 
   4  -3  20       72.86       79.96      3.45 o 
  -5  -2  20       12.37       -9.67      9.67 o 
  -4  -2  20      314.37      304.99     11.92 o 
  -3  -2  20       61.54       38.51      2.94 o 
  -2  -2  20       45.59       36.14      1.18 o 
  -1  -2  20       10.72       12.78      1.21 o 
   0  -2  20       75.75       81.52      3.45 o 
   1  -2  20      477.30      482.01      9.50 o 
   2  -2  20       85.68       83.59      3.45 o 
   3  -2  20      175.29      210.35      8.12 o 
   4  -2  20       56.63       57.34      2.07 o 
   5  -2  20        2.44       -3.45      7.25 o 
  -5  -1  20      200.22      232.63      9.67 o 
  -4  -1  20      110.48      121.58      5.18 o 
  -3  -1  20       27.59       12.43      8.29 o 
  -2  -1  20       21.45       -8.12      8.12 o 
  -1  -1  20      143.22      159.83      4.15 o 
   0  -1  20       64.99       56.30      2.59 o 
   1  -1  20        3.39        3.28      3.63 o 
   2  -1  20       20.47       22.80      1.21 o 
   3  -1  20      690.87      721.21     12.43 o 
   4  -1  20       37.30       45.94      2.07 o 
   5  -1  20      224.81      234.70      9.33 o 
   6  -1  20       11.27       12.43      7.94 o 
  -5   0  20       93.94      108.11      5.01 o 
  -4   0  20        0.28        2.94      7.77 o 
  -3   0  20      327.38      334.35     12.43 o 
  -2   0  20       72.19       59.24      2.42 o 
  -1   0  20       16.80       -7.94      7.94 o 
   0   0  20       80.48       62.30      5.44 o 
   1   0  20       45.20       47.32      1.73 o 
   2   0  20       13.17        4.66      3.97 o 
   3   0  20       83.03       82.90      3.45 o 
   4   0  20        0.17       -2.07      4.66 o 
   5   0  20      216.39      227.97      9.33 o 
   6   0  20        1.62       10.88      6.91 o 
  -4   1  20       39.03       35.58      2.59 o 
  -3   1  20      165.79      140.93      6.91 o 
  -2   1  20       45.16       53.71      2.07 o 
  -1   1  20       10.49       -5.18      7.25 o 
   0   1  20        5.67       -6.56      6.56 o 
   1   1  20       33.42       11.58      4.14 o 
   2   1  20      321.62      330.38      7.60 o 
   3   1  20        0.10       -3.80      3.80 o 
   4   1  20       59.97       67.18      2.42 o 
   5   1  20       31.92       32.12      1.73 o 
   6   1  20       16.14       19.52      2.07 o 
   7   1  20        4.94        1.04      8.12 o 
  -4   2  20       62.03       56.99      2.94 o 
  -3   2  20       16.14       16.06      2.42 o 
  -2   2  20       28.40       28.67      2.25 o 
  -1   2  20       16.26       10.53      6.91 o 
   0   2  20      539.25      503.78     13.47 o 
   1   2  20       35.55       48.70      2.07 o 
   2   2  20       10.61      -16.64     28.15 o 
   3   2  20       17.33       -5.35      5.35 o 
   4   2  20       31.89       32.99      1.38 o 
   5   2  20        0.64        5.18      4.84 o 
   6   2  20        6.91       10.53      6.04 o 
   7   2  20        5.02        6.39      7.08 o 
  -3   3  20       11.72       10.53      2.59 o 
  -2   3  20        6.05       13.30      7.94 o 
  -1   3  20       16.52       32.64      2.25 o 
   0   3  20       28.17       26.60      2.07 o 
   1   3  20       86.37       83.07      3.63 o 
   2   3  20      378.09      384.78     12.26 o 
   3   3  20        9.11       11.91      1.04 o 
   4   3  20        9.32       10.53      1.38 o 
   5   3  20        9.11       -1.90      5.18 o 
   6   3  20       17.59       22.28      1.90 o 
   7   3  20       28.81       33.16      2.25 o 
  -2   4  20        7.49        0.69      8.64 o 
  -1   4  20       65.26       68.56      2.94 o 
   0   4  20        0.04        2.94      6.91 o 
   1   4  20       13.73       13.47      2.25 o 
   2   4  20      645.03      589.09     15.37 o 
   3   4  20      351.66      361.12     12.61 o 
   4   4  20       16.27       17.67      1.31 o 
   5   4  20       79.96       96.54      3.80 o 
   6   4  20       46.40       50.60      2.07 o 
   7   4  20       14.62       14.16      2.07 o 
   8   4  20        4.40        3.97      8.46 o 
  -1   5  20       54.25       63.73      2.94 o 
   0   5  20       11.76       11.05      8.64 o 
   1   5  20       13.21       11.57      7.77 o 
   2   5  20        6.95       11.57      7.43 o 
   3   5  20      203.16      235.57      9.15 o 
   4   5  20       45.93       57.34      2.59 o 
   5   5  20      140.64      181.55     10.88 o 
   6   5  20       12.46       10.71      6.39 o 
   7   5  20        7.36       -1.04      7.43 o 
   1   6  20      132.82      137.99      5.18 o 
   2   6  20        0.77       -0.35      8.46 o 
   3   6  20        2.53        7.25      8.46 o 
   4   6  20        1.57       -2.07      8.64 o 
   5   6  20       10.40       10.53      2.76 o 
   6   6  20        0.12       -3.97      6.56 o 
   7   6  20       21.18       23.14      2.42 o 
   7   7  20        3.62        6.74      8.12 o 
  -4  -7  21        1.90        5.18      7.43 o 
  -3  -7  21        2.70       12.09      7.43 o 
  -2  -7  21        8.42       10.53      2.42 o 
  -6  -6  21        2.26        6.39      7.60 o 
  -5  -6  21        3.79        4.32      7.25 o 
  -4  -6  21        0.21       -3.45      6.56 o 
  -3  -6  21       42.99       47.32      2.59 o 
  -2  -6  21        0.00        9.67      6.04 o 
  -1  -6  21       25.73       26.94      2.07 o 
   0  -6  21       42.63       52.33      2.42 o 
  -5  -5  21       27.95       23.31      2.07 o 
  -4  -5  21       18.25       18.48      1.73 o 
  -3  -5  21        0.11       -1.55      5.53 o 
  -2  -5  21       27.38       28.67      1.73 o 
  -1  -5  21       56.48       55.96      2.42 o 
   0  -5  21       25.11       21.59      1.90 o 
   1  -5  21       27.11       25.56      2.07 o 
   2  -5  21       56.68       68.22      2.76 o 
  -5  -4  21      141.91      165.10      6.22 o 
  -4  -4  21       15.75        5.68      4.84 o 
  -3  -4  21       89.69       84.11      3.28 o 
  -2  -4  21      107.47      130.39      5.01 o 
  -1  -4  21        1.72       -4.32      4.84 o 
   0  -4  21       43.91       46.28      1.73 o 
   1  -4  21       56.23       65.63      3.11 o 
   2  -4  21       11.45       12.26      6.74 o 
   3  -4  21       26.02       26.25      2.25 o 
  -5  -3  21       29.86       25.39      2.76 o 
  -4  -3  21       71.87       65.45      2.94 o 
  -3  -3  21       11.43        9.28      3.82 o 
  -2  -3  21       13.31       12.78      1.21 o 
  -1  -3  21        5.53        6.39      3.97 o 
   0  -3  21        4.29        7.43      4.32 o 
   1  -3  21      299.15      298.78      9.15 o 
   2  -3  21        7.11        5.70      5.53 o 
   3  -3  21        5.07        4.32      6.22 o 
   4  -3  21        0.15       -4.49      7.08 o 
  -5  -2  21       25.35       26.94      2.59 o 
  -4  -2  21        0.06       -3.97      8.64 o 
  -3  -2  21      811.78      736.41     16.75 o 
  -2  -2  21        0.04       -3.80      3.80 o 
  -1  -2  21       67.95       63.38      2.94 o 
   0  -2  21       20.45       20.38      1.21 o 
   1  -2  21      207.25      208.97      7.25 o 
   2  -2  21        0.12       -2.07      4.66 o 
   3  -2  21        2.43        0.86      1.55 o 
   4  -2  21      172.33      197.40      9.15 o 
   5  -2  21        1.16       -4.84      7.60 o 
  -5  -1  21        8.13       -0.69      9.50 o 
  -4  -1  21        1.90       -8.64      8.64 o 
  -3  -1  21        4.58       -9.15      9.15 o 
  -2  -1  21       14.69       18.13      2.25 o 
  -1  -1  21       31.42       13.83     10.97 o 
   0  -1  21        5.99        8.46      1.04 o 
   1  -1  21       28.89       30.40      1.21 o 
   2  -1  21       44.45       47.32      2.07 o 
   3  -1  21      306.39      304.30      9.15 o 
   4  -1  21        1.96       -6.39      6.39 o 
   5  -1  21       51.13       51.64      2.25 o 
   6  -1  21       18.91       14.33      8.81 o 
  -4   0  21      119.03      128.66      4.66 o 
  -3   0  21        2.22       -4.47      5.35 o 
  -2   0  21        4.96       -8.64      8.64 o 
  -1   0  21       40.05      -10.02     10.02 o 
   0   0  21        8.04       -0.49      3.48 o 
   1   0  21       13.75        9.33      1.04 o 
   2   0  21       15.62       11.92      1.21 o 
   3   0  21       86.77      116.06      3.97 o 
   4   0  21        1.36       -0.17      5.35 o 
   5   0  21       95.80       94.47      3.80 o 
   6   0  21       25.83       27.98      2.42 o 
  -4   1  21       77.61       81.34      3.45 o 
  -3   1  21      125.22      132.81      4.66 o 
  -2   1  21        1.37        2.25      6.56 o 
  -1   1  21        2.85        1.38      6.04 o 
   0   1  21       41.81       37.48      2.07 o 
   1   1  21        3.71       -4.92      4.92 o 
   2   1  21       15.22        5.35      1.55 o 
   3   1  21        3.31       -0.52      4.14 o 
   4   1  21       44.92       53.19      2.07 o 
   5   1  21       59.80       56.47      3.45 o 
   6   1  21        5.50       10.53      1.90 o 
   7   1  21       10.15       -5.87      9.33 o 
  -3   2  21       51.41       58.03      2.76 o 
  -2   2  21        6.60        8.64      2.25 o 
  -1   2  21       89.73       80.48      3.63 o 
   0   2  21      183.01      151.29      5.70 o 
   1   2  21      125.16      100.51      3.97 o 
   2   2  21        0.27      -23.75     23.75 o 
   3   2  21       79.52       76.16      2.94 o 
   4   2  21      110.11      122.10      5.35 o 
   5   2  21      159.55      156.81      7.25 o 
   6   2  21        7.31        5.70      6.39 o 
   7   2  21       10.13       10.71      2.42 o 
  -3   3  21        5.81        4.84      9.15 o 
  -2   3  21       28.31       33.68      2.59 o 
  -1   3  21      131.38      136.95      5.53 o 
   0   3  21        1.16        5.53      6.56 o 
   1   3  21       31.99       29.19      2.07 o 
   2   3  21      309.85      352.49     12.78 o 
   3   3  21        0.47        1.48      3.62 o 
   4   3  21        9.47       -6.39      6.39 o 
   5   3  21       42.55       58.03      2.25 o 
   7   3  21       38.96       46.63      2.42 o 
  -2   4  21       12.19       13.99      2.59 o 
   0   4  21       92.81       93.26      4.14 o 
   1   4  21       90.77       87.22      3.45 o 
   2   4  21        0.03       -7.77      7.77 o 
   3   4  21      171.01      163.38      6.22 o 
   4   4  21       46.26       38.24      4.40 o 
   5   4  21        1.50       -1.04      5.70 o 
   6   4  21        2.56       -2.07      6.56 o 
   7   4  21        5.87        3.28      7.60 o 
   0   5  21      243.26      302.40     12.26 o 
   1   5  21        1.51       -7.94      7.94 o 
   2   5  21       31.21       34.89      2.42 o 
   3   5  21      123.16      112.08      4.32 o 
   4   5  21       54.13       51.47      2.94 o 
   5   5  21       39.96       40.48      1.78 o 
   6   5  21        2.27       -6.74      6.91 o 
   7   5  21        0.01        1.90      7.43 o 
   2   6  21        0.46        3.45      8.46 o 
   3   6  21       50.98       48.18      2.94 o 
   4   6  21       11.63       11.57      2.76 o 
   6   6  21       57.34       66.66      2.76 o 
   7   6  21        6.54       10.19      8.12 o 
  -5  -6  22      172.98      173.05      7.25 o 
  -4  -6  22       37.94       43.35      2.25 o 
  -3  -6  22       14.13       20.72      2.07 o 
  -2  -6  22       21.19       22.97      2.07 o 
  -1  -6  22       60.38       70.29      3.11 o 
   0  -6  22        0.03        3.11      7.94 o 
  -5  -5  22      358.99      377.18     12.95 o 
  -4  -5  22       14.88       10.36      6.74 o 
  -3  -5  22       90.23       90.84      3.80 o 
  -2  -5  22        0.68       -6.04      6.04 o 
  -1  -5  22       32.17       35.40      2.07 o 
   0  -5  22      238.42      263.55     10.88 o 
   1  -5  22       92.42       99.82      4.32 o 
   2  -5  22       12.16       12.09      8.29 o 
  -4  -4  22      304.69      315.99     16.32 o 
  -3  -4  22        6.99        7.43      5.18 o 
  -2  -4  22        7.56       -3.97      5.35 o 
  -1  -4  22       56.60       50.95      1.90 o 
   0  -4  22       12.69       16.75      1.73 o 
   1  -4  22        4.09       -0.86      6.04 o 
   2  -4  22        5.05        2.25      6.91 o 
   3  -4  22        5.51       12.09      7.60 o 
  -4  -3  22       99.82       94.12      3.63 o 
  -3  -3  22        0.41        3.73      4.02 o 
  -2  -3  22       78.93       75.47      3.45 o 
  -1  -3  22      156.87      183.24      7.25 o 
   0  -3  22        2.13       -1.21      4.49 o 
   1  -3  22       60.44       57.16      2.76 o 
   2  -3  22       49.10       54.40      2.07 o 
   3  -3  22        2.09        2.76      6.56 o 
   4  -3  22        3.08       10.53      7.94 o 
  -5  -2  22        1.45       -9.50      9.50 o 
  -4  -2  22        1.22        5.53      8.12 o 
  -3  -2  22       10.09      -13.30     13.30 o 
  -2  -2  22       22.65       19.12      1.04 o 
  -1  -2  22        6.80        3.28      3.97 o 
   0  -2  22       83.56       75.82      2.94 o 
   1  -2  22        7.64        7.25      1.38 o 
   2  -2  22        0.33       -3.63      5.01 o 
   3  -2  22        1.18        3.80      5.53 o 
   4  -2  22       10.21       17.96      2.07 o 
   5  -2  22        1.67       -7.08      8.29 o 
  -4  -1  22       22.29       14.68      9.50 o 
  -3  -1  22       74.10       47.32      2.76 o 
  -2  -1  22       80.17       34.37      2.76 o 
  -1  -1  22       54.57       39.04      1.37 o 
   0  -1  22        8.45        4.49      3.80 o 
   1  -1  22       62.41       58.37      2.94 o 
   2  -1  22       45.98       51.29      2.25 o 
   3  -1  22        4.83        1.73      5.18 o 
   4  -1  22       42.96       42.31      2.07 o 
   5  -1  22      123.41      123.66      6.04 o 
  -4   0  22      111.28      133.67      5.70 o 
  -3   0  22       19.37        4.84      8.81 o 
  -2   0  22       27.57      -10.88     10.88 o 
  -1   0  22      103.37       42.83      3.11 o 
   0   0  22      307.31      226.32      5.72 o 
   1   0  22        5.06        2.94      3.97 o 
   2   0  22       61.88       70.29      3.11 o 
   3   0  22        0.93       -4.84      4.84 o 
   4   0  22       51.13       51.12      2.25 o 
   5   0  22      168.80      178.23      7.94 o 
   6   0  22        3.11        3.97      7.60 o 
  -4   1  22        0.17       -3.80      8.98 o 
  -3   1  22      100.32      112.95      5.35 o 
  -2   1  22        0.69       -8.29      8.29 o 
  -1   1  22        4.12       -6.04      6.74 o 
   0   1  22        0.92       -7.08      7.08 o 
   1   1  22       18.50        3.74      4.28 o 
   2   1  22       19.83       21.42      1.21 o 
   3   1  22       41.71       45.94      2.07 o 
   4   1  22        0.21        5.01      5.18 o 
   5   1  22       12.78       14.33      1.90 o 
   6   1  22        0.13       -0.35      6.74 o 
  -3   2  22        0.53       -9.15      9.15 o 
  -2   2  22       14.34        9.50      2.42 o 
  -1   2  22       14.34       17.44      2.07 o 
   0   2  22        1.26       -6.39      6.91 o 
   1   2  22       57.45       24.52      2.25 o 
   2   2  22      210.87      161.34     10.36 o 
   3   2  22        7.78       -7.25      7.25 o 
   4   2  22       36.59       41.62      1.73 o 
   5   2  22        5.27        6.22      1.73 o 
   6   2  22        6.14        2.76      6.39 o 
   7   2  22        1.30       -1.21      8.64 o 
  -2   3  22       46.44       56.65      2.76 o 
  -1   3  22       14.22        9.33      2.42 o 
   0   3  22       12.02       12.78      7.43 o 
   1   3  22       63.81       49.39      2.42 o 
   2   3  22       98.73       92.22      3.80 o 
   3   3  22       20.37       22.48      6.56 o 
   4   3  22      212.11      222.96      8.12 o 
   5   3  22       62.89       98.61      3.80 o 
   6   3  22       19.25       28.32      1.90 o 
   7   3  22       14.90       18.65      2.42 o 
   0   4  22       12.20       11.23      2.42 o 
   1   4  22       18.30       12.95      8.12 o 
   2   4  22      161.80      166.31      7.25 o 
   3   4  22       98.04       98.79      4.32 o 
   4   4  22      763.47      787.23     35.23 o 
   5   4  22       13.86       18.48      1.73 o 
   6   4  22      114.91      132.12      5.53 o 
   7   4  22        0.07       -5.87      7.77 o 
   0   5  22        5.32       -2.42      9.50 o 
   1   5  22      209.01      235.74      9.84 o 
   2   5  22       11.11       10.88      8.81 o 
   3   5  22        1.57        7.43      8.46 o 
   4   5  22      285.55      363.19     14.68 o 
   5   5  22       19.41       13.85      3.80 o 
   6   5  22       15.56        6.22      7.60 o 
   7   5  22       35.45       35.75      2.59 o 
   6   6  22        9.52       10.71      2.25 o 
   7   6  22        9.31       13.99      8.46 o 
  -5  -6  23        9.56       -5.01      8.12 o 
  -4  -6  23       69.48       65.97      3.63 o 
  -3  -6  23        0.06       11.40      6.91 o 
  -2  -6  23        0.03       -0.86      2.07 o 
  -1  -6  23       28.99       30.57      2.42 o 
  -5  -5  23       46.83       48.53      2.59 o 
  -4  -5  23       43.96       50.08      2.25 o 
  -3  -5  23       35.33       39.89      2.07 o 
  -2  -5  23        3.19       -2.07      6.39 o 
  -1  -5  23        6.50        5.53      6.56 o 
   0  -5  23       26.55       28.50      2.25 o 
   1  -5  23       21.01       19.34      2.42 o 
  -4  -4  23       64.50       61.48      2.42 o 
  -3  -4  23        6.41        7.94      5.87 o 
  -2  -4  23       38.05       44.04      1.90 o 
  -1  -4  23        0.04        3.63      5.53 o 
   0  -4  23      209.11      260.44      9.67 o 
   1  -4  23        4.89        3.28      6.39 o 
   2  -4  23        0.24       -2.42      7.08 o 
  -4  -3  23       11.66        3.80      9.33 o 
  -3  -3  23       43.37       53.20      2.33 o 
  -2  -3  23       53.98       55.09      2.07 o 
  -1  -3  23       96.05      102.76      4.49 o 
   0  -3  23      114.74      125.56      5.70 o 
   1  -3  23       59.27       58.55      2.42 o 
   2  -3  23        0.10        0.69      1.73 o 
   3  -3  23       17.92       19.00      2.07 o 
  -4  -2  23        0.13        2.07      8.81 o 
  -3  -2  23        6.73       14.68      8.12 o 
  -2  -2  23        5.89        6.56      1.36 o 
  -1  -2  23        0.54        0.52      4.49 o 
   0  -2  23      168.25      163.55      7.08 o 
   1  -2  23        4.84        8.46      5.18 o 
   2  -2  23        3.71        5.18      5.18 o 
   3  -2  23        3.75       -2.76      6.22 o 
   4  -2  23        3.60       10.19      6.91 o 
  -4  -1  23       69.30       44.04      3.28 o 
  -3  -1  23       14.34      -13.82     13.82 o 
  -2  -1  23       40.03       12.09      9.84 o 
  -1  -1  23       16.78        6.64      3.87 o 
   0  -1  23       46.42       39.55      1.90 o 
   1  -1  23        8.57        5.18      4.49 o 
   2  -1  23        2.11       -0.35      5.01 o 
   3  -1  23        0.09       -1.55      5.18 o 
   4  -1  23       34.01       36.96      2.07 o 
   5  -1  23        0.07        0.00      7.77 o 
  -4   0  23       87.13       75.82      3.63 o 
  -3   0  23      171.81      190.84      7.43 o 
  -2   0  23       86.36       90.50      3.80 o 
  -1   0  23        1.25      -12.09     12.09 o 
   0   0  23        0.17      -30.74     30.74 o 
   1   0  23       36.96       26.77      1.21 o 
   2   0  23        1.51       -4.66      4.66 o 
   3   0  23        0.02        3.97      5.01 o 
   4   0  23        8.19       10.88      5.87 o 
   5   0  23      122.81      143.52      5.87 o 
   6   0  23       10.00       10.53      2.42 o 
  -3   1  23       18.51        4.66      8.29 o 
  -2   1  23      382.92      424.85     14.16 o 
  -1   1  23        0.01       -7.77      7.77 o 
   0   1  23        7.06       -0.17      2.07 o 
   1   1  23       32.83       -7.77      7.77 o 
   2   1  23        0.04        1.90      4.14 o 
   3   1  23       23.59       34.71      1.55 o 
   4   1  23      114.78      117.44      5.01 o 
   5   1  23        0.29       -3.80      6.04 o 
   6   1  23      164.84      236.43      8.46 o 
  -3   2  23        9.88       12.26      9.67 o 
  -2   2  23        3.30        2.76      7.94 o 
  -1   2  23        8.59        7.94      8.12 o 
   0   2  23        1.30        0.69      6.91 o 
   1   2  23       61.66       46.98      2.42 o 
   2   2  23       47.12      -92.31     92.31 o 
   3   2  23      193.91      218.30      7.60 o 
   4   2  23        4.78       -5.35      5.35 o 
   5   2  23        7.69        7.43      1.73 o 
   6   2  23        2.66        1.21      7.60 o 
  -2   3  23        7.61        0.00      8.98 o 
  -1   3  23      103.63      108.11      4.84 o 
   0   3  23       19.84       18.48      2.59 o 
   1   3  23      185.41      206.21      9.84 o 
   2   3  23        0.14       -1.90      7.60 o 
   3   3  23      102.40      104.72      6.82 o 
   4   3  23        7.09       -6.39      6.39 o 
   5   3  23        5.90        2.59      6.04 o 
   6   3  23       17.09       22.97      2.07 o 
   7   3  23       17.90       22.11      2.59 o 
  -1   4  23        0.27       -1.04      8.98 o 
   0   4  23        0.52        0.00      7.43 o 
   1   4  23       49.25       52.67      2.59 o 
   2   4  23        0.26       -1.55      7.77 o 
   3   4  23        5.33        6.39      8.46 o 
   4   4  23      136.89      143.16      4.27 o 
   5   4  23        5.58        7.94      1.73 o 
   6   4  23       17.48       26.60      2.25 o 
   7   4  23        0.08        2.42      8.12 o 
   1   5  23        1.96       -1.04      8.98 o 
   2   5  23        0.09       -0.35      8.98 o 
   3   5  23       20.74       23.49      2.76 o 
   4   5  23       45.33       34.37      3.11 o 
   5   5  23        1.26       -4.14      6.56 o 
   6   5  23      257.47      271.66     11.92 o 
   7   5  23        0.68        3.97      8.12 o 
   6   6  23       77.68       90.32      3.11 o 
  -4  -6  24        1.44        1.21      7.77 o 
  -3  -6  24        1.02       -3.63      7.77 o 
  -2  -6  24        0.66       11.92      7.60 o 
  -5  -5  24       77.01       77.03      2.76 o 
  -4  -5  24       82.93       87.04      3.80 o 
  -3  -5  24       16.03       22.11      2.07 o 
  -2  -5  24       48.14       54.57      2.25 o 
  -1  -5  24       31.93       44.56      2.25 o 
   0  -5  24        6.42        5.53      7.25 o 
   1  -5  24        5.29       -0.35      8.46 o 
  -4  -4  24       21.76       26.60      1.90 o 
  -3  -4  24       76.91       81.00      3.45 o 
  -2  -4  24       34.96       35.23      1.90 o 
  -1  -4  24        5.73        6.56      1.73 o 
   0  -4  24        2.08       -1.55      6.39 o 
   1  -4  24       15.91       19.52      2.07 o 
   2  -4  24       15.25       19.52      2.42 o 
  -3  -3  24        0.17       -4.16      4.58 o 
  -2  -3  24       10.66        6.04      5.53 o 
  -1  -3  24        0.04       -1.04      5.18 o 
   0  -3  24       10.19       11.23      1.73 o 
   1  -3  24        6.94        6.91      1.73 o 
   2  -3  24       11.35       15.37      1.90 o 
   3  -3  24        0.27       -1.38      7.43 o 
  -4  -2  24       12.64       11.23      9.50 o 
  -3  -2  24        6.22       -2.94      8.81 o 
  -2  -2  24        5.98       -1.88      4.57 o 
  -1  -2  24       10.19        7.60      1.38 o 
   0  -2  24      127.18      118.99      4.84 o 
   1  -2  24      130.81      158.37      6.39 o 
   2  -2  24        0.52        2.42      5.53 o 
   3  -2  24        0.82       -6.39      6.56 o 
   4  -2  24        9.93       13.64      2.25 o 
  -4  -1  24       32.27       26.08      3.11 o 
  -3  -1  24      100.24      -15.03     15.03 o 
  -2  -1  24        0.80       -9.15      9.15 o 
  -1  -1  24      117.09      113.71      3.26 o 
   0  -1  24        1.41       -4.66      5.01 o 
   1  -1  24      115.88      119.51      4.66 o 
   2  -1  24       28.61       -8.12      8.12 o 
   3  -1  24        6.58        6.22      5.87 o 
   4  -1  24       59.53       72.02      2.76 o 
   5  -1  24       20.41       30.91      2.59 o 
  -3   0  24        6.15        2.25      8.46 o 
  -2   0  24        2.90      -10.71     10.71 o 
  -1   0  24       34.77       -9.50      9.50 o 
   0   0  24      101.40       89.22      2.80 o 
   1   0  24        0.52       -0.52      4.49 o 
   2   0  24        0.00       -2.76      4.66 o 
   3   0  24       39.51       46.98      1.73 o 
   4   0  24        1.73        0.69      5.87 o 
   5   0  24       12.61       13.13      2.07 o 
  -3   1  24       13.29        4.49      9.67 o 
  -2   1  24       13.80       -9.50      9.50 o 
  -1   1  24       21.23        9.15      8.12 o 
   0   1  24        2.77       -9.84      9.84 o 
   1   1  24      149.36      122.17      6.30 o 
   2   1  24        0.04        1.04      4.32 o 
   3   1  24       60.09       65.80      2.94 o 
   4   1  24       38.41       54.92      2.07 o 
   5   1  24       21.64       25.04      2.07 o 
   6   1  24        1.40       -2.94      8.64 o 
  -2   2  24        0.00       -8.98      8.98 o 
  -1   2  24      191.29      224.69      9.50 o 
   0   2  24       98.23      113.81      4.14 o 
   1   2  24        5.24       -8.46      8.46 o 
   2   2  24       11.99       -9.07      9.07 o 
   3   2  24       57.42      -10.71     10.71 o 
   4   2  24        6.38        4.49      5.70 o 
   5   2  24      116.92      116.75      4.84 o 
   6   2  24       31.93       43.18      2.42 o 
  -1   3  24       17.25       13.13      9.84 o 
   0   3  24      284.95      353.35     13.64 o 
   1   3  24       20.12       13.64      8.64 o 
   2   3  24        3.88        2.76      7.94 o 
   3   3  24       12.30       -8.89      8.89 o 
   4   3  24        5.49       -5.87      6.56 o 
   5   3  24       36.17       36.44      2.07 o 
   6   3  24        0.73       -2.25      7.77 o 
   0   4  24        0.22        4.49      8.98 o 
   1   4  24       66.18       60.10      2.76 o 
   2   4  24       31.59       27.63      2.59 o 
   3   4  24       15.58       14.33      9.15 o 
   4   4  24       21.68       11.48      6.30 o 
   5   4  24        2.29        8.64      6.04 o 
   6   4  24        3.13       -6.39      7.60 o 
   5   5  24      237.21      267.17     10.71 o 
   6   5  24       39.13       36.61      2.76 o 
   6   6  24        1.12       -5.53      8.64 o 
  -4  -5  25       14.89       13.82      2.42 o 
  -3  -5  25       22.18       27.63      2.25 o 
  -2  -5  25       22.47       20.90      2.25 o 
  -1  -5  25        3.05       10.71      7.08 o 
   0  -5  25        4.85       12.61      7.60 o 
  -4  -4  25       11.03        7.08      7.08 o 
  -3  -4  25      196.89      210.01      9.33 o 
  -2  -4  25       91.88      102.24      4.84 o 
  -1  -4  25        4.25       -2.42      6.56 o 
   0  -4  25       17.82        9.84      6.91 o 
   1  -4  25        3.01       -3.11      7.43 o 
   2  -4  25        8.97       14.85      2.42 o 
  -3  -3  25       10.11        8.12      6.22 o 
  -2  -3  25        7.59        2.59      6.04 o 
  -1  -3  25      172.03      191.18      8.64 o 
   0  -3  25       21.15       25.39      1.73 o 
   1  -3  25        4.20        6.04      6.22 o 
   2  -3  25       16.62       23.31      2.07 o 
   3  -3  25       19.63       22.28      2.42 o 
  -3  -2  25        1.82       -8.64      9.67 o 
  -2  -2  25      175.47      178.36     10.19 o 
  -1  -2  25       47.27       49.57      1.73 o 
   0  -2  25       49.31       49.22      2.42 o 
   1  -2  25       58.28       60.62      2.76 o 
   2  -2  25       46.34       50.77      2.07 o 
   3  -2  25       31.94       29.70      2.25 o 
   4  -2  25        0.15        5.87      7.25 o 
  -3  -1  25      123.99      128.49      5.87 o 
  -2  -1  25        8.74       10.88      8.64 o 
  -1  -1  25       11.29        0.43      5.44 o 
   0  -1  25        2.88       -3.63      5.01 o 
   1  -1  25       10.27       -5.53      5.53 o 
   2  -1  25       41.98       55.09      2.59 o 
   3  -1  25        1.10       -2.76      5.87 o 
   4  -1  25        1.77       -4.66      7.77 o 
  -3   0  25        5.66        0.00      9.50 o 
  -2   0  25       48.45      -13.47     13.47 o 
  -1   0  25       66.14       11.40     11.57 o 
   0   0  25        2.76       -8.46      8.46 o 
   1   0  25       77.50       79.27      3.63 o 
   2   0  25        0.14        7.43      5.18 o 
   3   0  25        9.74        7.94      5.87 o 
   4   0  25        2.68        8.12      6.39 o 
   5   0  25        2.91        7.94      7.43 o 
  -2   1  25        2.60      -11.40     11.40 o 
  -1   1  25        1.15       -8.46      8.46 o 
   0   1  25       49.35      -11.74     11.74 o 
   1   1  25        0.46      -10.36     10.36 o 
   2   1  25        4.08       -5.35      5.35 o 
   3   1  25        0.41        0.17      5.53 o 
   4   1  25        0.01        8.98      5.70 o 
   5   1  25       24.71       26.94      2.25 o 
  -2   2  25        0.68       -2.42      9.33 o 
  -1   2  25        8.73       -5.70      9.15 o 
   0   2  25       94.70      105.35      4.32 o 
   1   2  25       12.32        5.70      7.94 o 
   2   2  25      170.81      156.40      8.12 o 
   3   2  25       35.37       -8.12      8.12 o 
   4   2  25       88.08       92.57      4.32 o 
   5   2  25       19.08       24.01      2.25 o 
   6   2  25        6.26       10.36      7.77 o 
  -1   3  25      336.81      408.96     15.72 o 
   0   3  25        7.82        6.74      9.84 o 
   1   3  25       75.36       98.10      4.14 o 
   2   3  25        0.01       -6.04      8.29 o 
   3   3  25       22.62       24.86     10.28 o 
   4   3  25       27.93       -9.33      9.33 o 
   5   3  25       73.93       98.61      3.97 o 
   6   3  25       10.23        9.67      7.94 o 
   1   4  25       15.86       18.48      2.76 o 
   2   4  25        1.34       -1.73      9.15 o 
   3   4  25       49.36       61.14      2.94 o 
   4   4  25       28.74       32.12      2.07 o 
   5   4  25        1.91       -7.60      7.60 o 
   6   4  25        3.84        4.49      2.42 o 
   5   5  25       20.91       29.36      2.42 o 
   6   5  25      210.84      208.45      9.15 o 
  -4  -5  26        3.61       -1.55      7.94 o 
  -3  -5  26       18.76       24.35      2.42 o 
  -2  -5  26        7.41        3.97      2.25 o 
  -1  -5  26        6.26        5.18      7.94 o 
  -4  -4  26        4.59       12.26      6.91 o 
  -3  -4  26       17.56       23.31      2.25 o 
  -2  -4  26      133.52      133.50      6.22 o 
  -1  -4  26       81.53      101.03      4.32 o 
   0  -4  26       69.84       77.37      3.11 o 
   1  -4  26       18.79       23.66      2.42 o 
  -3  -3  26       63.78       66.66      2.42 o 
  -2  -3  26       12.57       10.02      6.56 o 
  -1  -3  26      123.95      152.50      5.87 o 
   0  -3  26       10.24       10.71      6.56 o 
   1  -3  26        7.83        7.25      6.74 o 
   2  -3  26       10.41       11.92      2.25 o 
  -2  -2  26        6.05       -5.31      5.31 o 
  -1  -2  26       49.65       42.31      2.07 o 
   0  -2  26        0.47       -3.63      5.87 o 
   1  -2  26        0.06        0.86      5.70 o 
   2  -2  26        0.67       -3.45      6.56 o 
   3  -2  26       31.35       40.76      2.42 o 
  -2  -1  26        0.23      -10.19     10.19 o 
  -1  -1  26       13.33       15.67      1.33 o 
   0  -1  26        0.09       -5.35      5.35 o 
   1  -1  26       15.38       15.72      1.73 o 
   2  -1  26       42.44       49.22      2.07 o 
   3  -1  26      104.92      122.27      5.35 o 
   4  -1  26       87.38      103.97      3.97 o 
  -2   0  26      103.71       77.20      3.63 o 
  -1   0  26       56.00        6.56     12.61 o 
   0   0  26      105.28      112.47      3.36 o 
   1   0  26       35.59       30.74      1.73 o 
   2   0  26      116.65      121.24      5.01 o 
   3   0  26       30.58       29.70      2.07 o 
   4   0  26       41.80       47.15      2.25 o 
   5   0  26       20.24       27.81      2.59 o 
  -2   1  26      140.55      -24.01     24.01 o 
  -1   1  26       29.40       -6.04     11.05 o 
   0   1  26       47.89      -13.47     13.47 o 
   1   1  26        7.48       -2.12      4.71 o 
   2   1  26      157.47      184.97      7.94 o 
   3   1  26        2.83       -6.39      6.56 o 
   4   1  26        6.88        6.91      2.07 o 
   5   1  26       32.89       35.23      2.42 o 
  -1   2  26      104.96      117.09      5.35 o 
   0   2  26        0.44      -10.02     10.02 o 
   1   2  26        0.69        2.94      7.77 o 
   2   2  26        0.03      -87.04     87.04 o 
   3   2  26       38.13       11.23      8.12 o 
   4   2  26        6.25       -3.97      7.43 o 
   5   2  26        0.16       -4.66      7.43 o 
   0   3  26        0.24       -1.73      8.98 o 
   1   3  26       10.53       19.86      2.76 o 
   2   3  26       19.97       -6.22      9.84 o 
   3   3  26        0.77       -6.39      6.39 o 
   4   3  26      177.32      185.83      8.29 o 
   5   3  26       15.74        4.49      7.60 o 
   6   3  26        1.56        3.80      2.42 o 
   4   4  26       53.63       48.36      2.59 o 
   5   4  26      146.48      162.34      6.91 o 
   6   4  26        0.71       -0.69      7.94 o 
   5   5  26        0.85        2.07      8.12 o 
  -4  -4  27        0.17        0.69      7.94 o 
  -3  -4  27       25.27       25.73      2.25 o 
  -2  -4  27       21.83       23.31      2.25 o 
  -1  -4  27       11.26       13.99      7.77 o 
   0  -4  27       16.48       14.51      2.42 o 
  -3  -3  27        0.64       -7.25      7.25 o 
  -2  -3  27       18.12       11.40      7.25 o 
  -1  -3  27       60.21       83.59      2.94 o 
   0  -3  27       32.59       38.17      2.25 o 
   1  -3  27       36.37       47.49      2.42 o 
   2  -3  27       24.82       32.81      2.59 o 
  -2  -2  27       80.42       78.93      3.63 o 
  -1  -2  27       75.75       81.34      3.80 o 
   0  -2  27        6.19        5.53      6.39 o 
   1  -2  27       92.67      112.26      4.66 o 
   3  -2  27       18.13       23.83      2.42 o 
  -1  -1  27        1.36        4.69      4.64 o 
   0  -1  27       14.32       21.59      1.73 o 
   1  -1  27       11.29       19.69      1.90 o 
   2  -1  27        0.15        2.59      6.04 o 
   3  -1  27        1.12        4.84      6.74 o 
   4  -1  27        3.42        3.80      8.46 o 
  -1   0  27       12.49      -13.64     13.64 o 
   0   0  27        1.84       -5.86      5.86 o 
   1   0  27        0.15        1.90      5.70 o 
   2   0  27       14.01       -1.55      6.91 o 
   3   0  27       27.34       37.30      2.07 o 
   4   0  27       51.53       62.69      2.59 o 
  -1   1  27       24.37       -5.87     11.05 o 
   0   1  27       21.15      -12.95     12.95 o 
   1   1  27       10.90       10.02      1.87 o 
   2   1  27        7.00       -4.66      6.74 o 
   3   1  27      322.62      404.64     11.92 o 
   4   1  27       72.90       74.44      3.28 o 
   5   1  27        0.15       -8.64      8.64 o 
   0   2  27       30.26       33.33      2.94 o 
   1   2  27        0.43       -4.49      8.81 o 
   2   2  27      141.61      150.33      4.92 o 
   3   2  27       66.77       66.32      2.76 o 
   4   2  27        4.86        2.25      7.25 o 
   5   2  27        1.08        1.38      7.60 o 
   3   3  27       13.76        9.50      2.07 o 
   4   3  27       12.72      -10.19     10.19 o 
   5   3  27       46.73       63.90      2.59 o 
   4   4  27      112.41      138.34      5.35 o 
   5   4  27        0.01       -8.64      8.64 o 
   5   5  27        5.15        6.04      2.42 o 
  -3  -4  28       11.41       10.36      8.29 o 
  -2  -4  28        0.06        3.45      7.94 o 
  -1  -4  28       10.99       12.09      7.60 o 
  -3  -3  28       38.77       44.04      2.42 o 
  -2  -3  28        3.81        0.00      7.08 o 
  -1  -3  28       16.01        8.46      7.60 o 
   0  -3  28       31.90       37.13      2.42 o 
   1  -3  28       19.26       22.45      2.59 o 
  -2  -2  28        0.14       -1.73      6.91 o 
  -1  -2  28       11.54        7.77      2.07 o 
   0  -2  28        0.06       -3.80      6.56 o 
   1  -2  28       57.04       82.90      3.11 o 
   2  -2  28       35.91       41.28      2.76 o 
  -1  -1  28        7.29        6.91      1.90 o 
   0  -1  28       31.10       32.12      1.90 o 
   1  -1  28        1.01        1.21      6.22 o 
   2  -1  28       72.39       86.87      3.97 o 
   3  -1  28       34.59       38.34      2.42 o 
   0   0  28       86.73       97.92      3.63 o 
   1   0  28       13.02       17.96      1.90 o 
   2   0  28      225.50      266.31     10.71 o 
   3   0  28       12.95       16.41      2.25 o 
   4   0  28        0.72       -5.87      7.94 o 
   1   1  28        9.47        1.21      7.25 o 
   2   1  28        4.16        6.22      1.90 o 
   3   1  28       25.37       24.52      2.59 o 
   4   1  28       26.71       30.57      2.42 o 
   2   2  28        3.58      -12.43     12.43 o 
   3   2  28      102.61       99.13      3.80 o 
   4   2  28        0.83       -0.86      7.60 o 
   5   2  28       13.24        3.11      9.33 o 
   3   3  28        3.41       -7.60      7.60 o 
   4   3  28        9.46        5.53      7.94 o 
   5   3  28        3.62       -4.32      8.64 o 
   4   4  28        0.00       -9.15      9.15 o 
  -3  -3  29       19.88       18.48      2.59 o 
  -2  -3  29        2.52       10.36      7.25 o 
  -1  -3  29       36.77       43.69      2.59 o 
   0  -3  29        1.81       -2.42      8.29 o 
  -2  -2  29       23.95       27.11      2.25 o 
  -1  -2  29       18.93       20.72      2.25 o 
   0  -2  29        0.25       -7.77      7.77 o 
   1  -2  29       43.09       44.04      2.59 o 
   2  -2  29       80.40       89.63      3.80 o 
  -1  -1  29        5.60        5.18      6.91 o 
   0  -1  29        2.91       -7.08      7.08 o 
   1  -1  29       13.69        3.97      7.43 o 
   2  -1  29       60.12       80.83      3.11 o 
   3  -1  29       16.55       13.47      8.46 o 
   0   0  29        1.86       -7.60      7.60 o 
   1   0  29       24.47       32.12      2.07 o 
   2   0  29       98.81      112.43      4.32 o 
   3   0  29        1.54       -2.59      7.60 o 
   1   1  29       10.51        0.00      7.08 o 
   2   1  29        2.78        7.77      6.74 o 
   3   1  29        1.54       -0.17      2.07 o 
   4   1  29       38.98       46.11      2.76 o 
   2   2  29       13.41        9.15      7.94 o 
   3   2  29       60.31       53.02      2.94 o 
   4   2  29       62.16      101.20      4.49 o 
   3   3  29        0.01        3.63      7.43 o 
   4   3  29        0.21        9.50      8.12 o 
   4   4  29        1.36      -10.02     10.02 o 
  -2  -2  30        0.37        3.45      7.94 o 
  -1  -2  30        1.02        7.25      8.29 o 
   0  -2  30        3.03       -5.18      8.12 o 
   1  -2  30      183.79      239.54      8.12 o 
  -1  -1  30        0.25       -6.39      7.77 o 
   0  -1  30        0.03        3.97      7.25 o 
   1  -1  30        1.59        9.84      7.08 o 
   2  -1  30       22.78       26.60      2.76 o 
   0   0  30       62.85       58.37      2.94 o 
   1   0  30        1.54       -7.60      7.60 o 
   2   0  30        3.30       -2.59      7.94 o 
   3   0  30       39.35       48.36      2.76 o 
   1   1  30        0.01       -7.43      7.43 o 
   2   1  30        2.08        1.90      7.08 o 
   3   1  30        4.52       -5.87      8.29 o 
   2   2  30       12.04       -9.33      9.33 o 
   3   2  30        0.42       -8.98      8.98 o 
   3   3  30        0.57        3.45      7.94 o 
  -1  -1  31       84.86       95.50      3.97 o 
   0  -1  31        4.06        2.25      7.94 o 
   1  -1  31        1.20       -5.18      8.29 o 
   0   0  31        0.04       -8.98      8.98 o 
   1   0  31        5.39        3.11      8.12 o 
   2   0  31       27.46       38.17      2.59 o 
   1   1  31        4.94       13.99      7.60 o 
   2   1  31        0.99        9.50      7.94 o 
   2   2  31       24.99       -2.25     10.71 o 
                                                 
